# Supplementary material for: Elevated pyrimidine dimer formation at distinct genomic bases underlies promoter mutation hotspots in UV-exposed cancers
Source: PLoS Genet. 2018 Dec 26;14(12):e1007849. doi: 10.1371/journal.pgen.1007849 (PMC6329521; doi:10.1371/journal.pgen.1007849)
Supplement: S1 Table — 291 recurrent promoter mutations (+/- 500 bp from TSS), all mutated in at least 5/221 tumors and flanked by TTCCG elements (+/-10 bp sequence context). (XLSX) [file pgen.1007849.s004.xlsx]

## Sheet: Sheet1
Recurrence (of 221)	Sequence context	Recurrent position	Strand	Nearest TSS gene	Nearest TSS distance	Overlapping gene
58	GACATTCTTCCGG	chr19:49990694	-	RPL13A	-116	CTD-3148I10.15
30	GCGGGTCTTCCGG	chr19:17970682	+	RPL18A	-2
25	CCCTCCCTTTCCG	chr11:47448149	-	PSMC3	-156
22	CTCTCCCTTCCGG	chr3:101280670	-	TRMT10C	-35
20	TCGCTCCTTTCCG	chr1:153963239	+	RPS27	5	RPS27
20	CAGCCTCTTCCGG	chr1:155904250	+	KIAA0907	-60
20	CTAGCCCTTCCGG	chr3:16306505	+	DPH3	-26
19	CGCTTTCTTCCGG	chr12:498776	+	KDM5A	-156	CCDC77
19	CCCTCTCTTCCGC	chr13:41345346	+	MRPS31	-37
18	GGCGGGCCTTCCG	chr1:43824529	-	CDC20	-96
18	CGGATTCTTCCGG	chr1:100598553	+	SASS6	-42
18	TCCCGCCCTTCCG	chr10:105156316	+	PDCD11	-88
18	CCGCCTCTTTCCG	chr15:90931383	+	IQGAP1	-66
17	TCACTTCTTCCGG	chr13:41837733	+	MTRF1	9	MTRF1
17	CAAAGCCTTTCCG	chr17:1588276	-	PRPF8	-100
16	GTTATTCTTCCGG	chr4:152020703	-	RPS3A	-21
15	GGATTTCCGCTTT	chr1:153963227	+	RPS27	-7
15	ACGCCCCTTCCGG	chr16:2510095	-	C16orf59	15	C16orf59
15	GGCGGGCTTTCCG	chr17:30771480	+	PSMD11	202	PSMD11
15	TAACCTCTTCCGG	chr22:31556121	+	RNF185	-46
15	CTCTCTCTTTCCG	chr5:149829298	-	RPS14	21	RPS14
14	CCCGCCCTTCCGG	chr2:26101489	+	ASXL2	-104
14	AAATTTCTTCCGG	chr22:44208293	-	RP3-388M5.9	-42
14	ACTAGCCCTTCCG	chr3:16306504	+	DPH3	-25
14	CTTCCTCTTCCGG	chr4:109541735	+	RPL34	14	RPL34
14	TCCCATCTTCCGG	chr7:56174183	-	CHCHD2	86	CHCHD2
13	GCAGTTCTTTCCG	chr19:36870099	-	ZFP14	2	ZFP14
13	CTCCCTCTTCCGG	chr20:34129795	-	ERGIC3	26	ERGIC3
13	GTAGTACTTTCCG	chr3:52029960	-	RPL29	-2
12	GCGGGCCTTCCGG	chr1:43824528	-	CDC20	-97
12	GGGCGCCTTCCGG	chr1:179846984	-	TOR1AIP2	-46
12	TATTCTCCTTCCG	chr11:73309656	+	FAM168A	-422
12	GTGCGCCTTCCGG	chr12:54582889	-	SMUG1	-111
12	AGTGCGCCTTCCG	chr12:54582890	-	SMUG1	-112
12	AAATTTCCGGGTT	chr16:25122924	+	RP11-449H11.1	-48
12	CGCCTCCTTCCGG	chr19:7459941	+	CTB-133G6.2	-16	CTD-2207O23.3
12	CGCCTCCTTCCGG	chr22:35795975	-	MCM5	-80
12	CCTCTCCCTTCCG	chr3:101280671	-	TRMT10C	-34
12	TCATTTCCGGTCT	chr3:122135048	+	RP11-299J3.8	-5
12	CCCCTCCCTTCCG	chr5:137878971	-	ETF1	18	ETF1
12	CGGTCTCTTCCGC	chr7:27779718	-	AC004549.6	296	TAX1BP1
12	CCCTTTCTTCCGG	chr9:91933357	-	SECISBP2	-63
11	GCGGTACTTTCCG	chr15:90895478	+	ZNF774	2	ZNF774
11	TTACTTCCGCAAA	chr19:4247060	-	CCDC94	-15
11	ATTCTTCCGGTTG	chr19:49990691	-	RPL13A	-119	CTD-3148I10.15
11	CCCGCCCCTTCCG	chr2:70056751	+	GMCL1	-22
11	CCGCCCCTTCCGG	chr2:70056752	+	GMCL1	-21
11	ACAGCCCCTTCCG	chr6:30640796	-	DHX16	18	DHX16
11	CAGTTCCTTCCGG	chr6:149867286	+	PPIL4	-112
11	CAACTCCTTCCGG	chr7:39605969	-	YAE1D1	-5
11	GCCCTTCTTCCGG	chr8:67974576	-	CSPP1	-84	COPS5
11	GCCCTCCTTCCGG	chr8:75262591	+	GDAP1	-25
10	CCGCCCCTTCCGG	chr1:25559064	+	SYF2	-80
10	GCGGGTCTTCCGG	chr12:2921762	-	ITFG2	-25	RP4-816N1.6
10	AGACTTCCGGGGC	chr13:40229756	+	COG6	-7
10	ACCGCTCTTTCCG	chr14:31028336	+	G2E3	8	G2E3
10	CCACCCCTTCCGT	chr2:32390905	+	SLC30A6	-27
10	TCTTCCCTTCCGG	chr2:198318144	-	COQ10B	-2
10	GCGGATCTTCCGC	chr21:34100374	-	SYNJ1	-15
10	GCGGGCCTTCCGG	chr3:40494854	+	ENTPD3-AS1	-34
10	GGGCTTCTTCCGG	chr5:150080667	+	RBM22	2	RBM22
10	CTTCCTCTTCCGG	chr6:57182417	+	PRIM2	-4
9	CGGGCGCCTTCCG	chr1:179846985	-	TOR1AIP2	-47
9	GCAAGTCTTCCGG	chr1:231114784	+	ARV1	-10
9	CCCTTTCCGGTTT	chr11:47448145	-	PSMC3	-152
9	CCGCTCCTTCCGG	chr11:61735192	+	FTH1	-60
9	CAATCTCTTCCGG	chr12:49961950	+	MCRS1	-14
9	AGTGCCCTTTCCG	chr12:110434230	-	GIT2	-36
9	ACCGCCCCTTCCG	chr13:60738141	+	DIAPH3	-20
9	GACCTACTTTCCG	chr16:1832806	-	NUBP2	-95	SPSB3
9	GCCCCTCTTCCGG	chr16:89284086	+	RP11-46C24.7	-25
9	ACACTTCCGGCCT	chr19:1479257	+	C19orf25	298	C19orf25
9	TCAGCCCTTCCGG	chr19:17830242	+	MAP1S	192	MAP1S
9	AGCCTTCCGGGTC	chr19:58978368	-	ZNF324	-54
9	TACAGCCTTCCGG	chr19:58978371	-	ZNF324	-51
9	CCCCGCCCTTCCG	chr2:26101488	+	ASXL2	-103
9	CCCACCCCTTCCG	chr2:32390904	+	SLC30A6	-28
9	CCACTTCCGGTCC	chr20:62289653	-	RTEL1	491	RTEL1
9	TCGCCTCCTTCCG	chr22:35795976	-	MCM5	-79
9	GCCCTTCTTCCGC	chr3:39448142	+	RPSA	-37
9	TCACTTCCGGCGC	chr7:5553439	+	FBXL18	-10
9	CACACTCTTTCCG	chr8:144363886	-	RP13-582O9.5	-26
9	CTCCTCCCTTCCG	chr9:19103000	+	HAUS6	117	HAUS6
9	CGCCCCCTTCCGC	chr9:131038413	-	GOLGA2	-139	SWI5
8	CACCTCCTTCCGC	chr10:7830002	-	KIN	-12
8	CCCGCTCCTTCCG	chr11:61735191	+	FTH1	-59
8	ACAGGCCTTCCGG	chr11:111797698	+	DIXDC1	-169
8	GAACTTCCGCCCT	chr12:6772377	+	RP4-761J14.8	-48
8	GCATTTCCGGGTT	chr12:108908961	-	FICD	0	FICD
8	CCTCCCCTTCCGG	chr14:53173817	-	PSMC6	-72
8	CTTTTTCCGGTCC	chr15:75628395	-	COMMD4	164	COMMD4
8	CCACTTCCGCCCC	chr16:15982556	+	FOPNL	-74
8	CACGGTCTTCCGG	chr16:84220649	+	TAF1C	20	TAF1C
8	CAACTTCCGGTCA	chr19:38865197	+	PSMD8	22	PSMD8
8	GCACTTCCGGGTT	chr19:45004586	-	ZNF180	-11
8	GGAGCCCTTCCGG	chr2:68479927	+	RP11-474G23.3	-74	PPP3R1
8	TTCTTCCCTTCCG	chr2:198318145	-	COQ10B	-1
8	TCACTTCCGGCCC	chr3:52322052	+	WDR82	-16	GLYCTK
8	CTACTTCCGGCTC	chr3:88108326	-	RP11-159G9.5	-97	CGGBP1
8	CCCACCCTTTCCG	chr4:1340837	-	UVSSA	-216
8	CCACTTCCGGGTT	chr4:190861982	-	FRG1	40	FRG1
8	GCAGTTCCTTCCG	chr6:149867285	+	PPIL4	-111
8	GGAGTTCCGGGCG	chr7:72298956	+	TYW1B	-203
8	GCGCTTCCGCCTC	chr7:72298980	+	TYW1B	-227
8	CCACTTCCGGGAT	chr7:111846581	-	ZNF277	-61
8	CCTTATCTTCCGG	chr8:146017804	+	RPL8	168	RPL8
8	CGACACCTTCCGG	chr8:146017834	+	RPL8	138	RPL8
8	CTTTCCCTTCCGC	chr9:133454938	+	FUBP3	-54
7	GCACTTCCGCCGC	chr1:894682	+	NOC2L	-12
7	CTTCCTCTTTCCG	chr1:38325300	+	MTF1	-8
7	CCGGTTCCTGCTG	chr1:43855557	+	SZT2	5	SZT2
7	TGGCTCCTTCCGG	chr1:53662439	-	CPT2	339	CPT2
7	CTGCTTCCGCCTT	chr1:117602920	-	TTF2	-4
7	ACACCTCTTTCCG	chr1:154193243	-	C1orf43	-139	UBAP2L
7	CCTCGCCTTCCGG	chr10:27443328	-	MASTL	-424	YME1L1
7	GTCCCCCTTCCGC	chr11:46958262	+	C11orf49	15	C11orf49
7	CCCGCCCCTTCCG	chr11:118992187	+	HINFP	-109
7	AGACTTCTTCCGG	chr11:124981865	+	TMEM218	-206
7	TAAAGCCTTTCCG	chr12:6772352	+	ING4	-38
7	GAGTCTCTTCCGG	chr12:14956522	+	C12orf60	17	C12orf60
7	ATCCACCCTTCCG	chr12:21654570	+	RECQL	33	RECQL
7	CCTTGCCTTCCGC	chr12:49412648	-	PRKAG1	332	PRKAG1
7	CCGCCTCTTCCGA	chr12:100660905	+	SCYL2	-12
7	CCACTTCCGCCAT	chr17:72772528	+	NAT9	-24
7	CGCCACCCTTCCG	chr18:3261853	-	RP13-270P17.1	-5
7	ACGCCTCCTTCCG	chr19:7459940	+	CTB-133G6.2	-15	CTD-2207O23.3
7	ACACTTCCGGGTA	chr19:16296108	-	FAM32A	-82
7	GCTCTTCCGGGCC	chr19:33572090	-	GPATCH1	305	GPATCH1
7	CCTTTTCCGGGTG	chr19:42363934	-	RPS19	-53
7	AGCTCCCTTTCCG	chr19:46366610	-	SYMPK	-62
7	GGATTTCCGGGTT	chr19:54024131	+	ZNF331	-146
7	GCACTTCCGGTCT	chr2:21022857	-	C2orf43	25	C2orf43
7	GAGCTTCTTCCGG	chr3:42003732	-	ULK4	190	ULK4
7	CAGCCCCTTCCGG	chr6:30640795	-	DHX16	19	DHX16
7	GCGTCTCTTCCGG	chr6:34393872	+	RPS10	30	RPS10
7	GTAGCTCTTCCGG	chr7:23338823	+	MALSU1	5	MALSU1
7	TGGCTTCCGCCGG	chr7:73668787	+	RFC2	-13
7	CTCGCCCCTTCCG	chr7:100210061	-	MOSPD3	337	MOSPD3
7	CGCTTCCTTCCGG	chr7:102105381	+	LRWD1	6	LRWD1
7	GCGACACCTTCCG	chr8:146017833	+	RPL8	139	RPL8
7	CACCGCCTTTCCG	chr9:37120472	-	ZCCHC7	-63
7	TCACTTCCGGGTC	chr9:102861322	+	ERP44	0	ERP44
7	ACGCCCCCTTCCG	chr9:131038414	-	GOLGA2	-140	SWI5
6	CCACTTCCGGCGG	chr1:8014354	-	PARK7	4	PARK7
6	CCATCCCTTCCGG	chr1:19923392	-	RP5-1056L3.1	-66
6	GTGGGGCTTTCCG	chr1:32110502	+	PEF1	-14	RP11-73M7.6
6	AGCGCGCCTTCCG	chr1:54519225	+	TCEANC2	-48
6	ACGCTTCCGTTCA	chr1:226187121	+	SDE2	-89
6	CCCTCCCTTTCCG	chr10:18940601	+	NSUN6	-50	ARL5B-AS1
6	CAGCCCCTTCCGC	chr11:207472	+	RIC8A	-38
6	CGTCCCCCTTCCG	chr11:46958261	+	C11orf49	14	C11orf49
6	GCACTTCCTTTTC	chr11:61560113	-	FEN1	5	TMEM258
6	GCTCGCCCTTCCG	chr11:67275680	-	CDK2AP2	422	CDK2AP2
6	ATTCTCCTTCCGG	chr11:73309657	+	FAM168A	-423
6	CCGGCCCTTCCGC	chr11:82868068	-	PCF11	39	PCF11
6	CCGCCCCTTCCGG	chr13:60738142	+	DIAPH3	-21
6	TCAACCCTTCCGG	chr13:60738200	+	DIAPH3	-79
6	CTTCCTTTTCCGG	chr14:70883805	-	SYNJ2BP	-43
6	CCACTTCCGGGGT	chr15:100273817	-	LYSMD4	-175
6	AGGCCTCTTCCGG	chr16:734464	-	JMJD8	65	JMJD8
6	CACGCCCCTTCCG	chr16:2510096	-	C16orf59	16	C16orf59
6	AGTCCTCTTCCGG	chr16:30366621	-	CD2BP2	61	CD2BP2
6	TCACTTCCGGCGT	chr16:58549393	-	SETD6	11	SETD6
6	CTCCCTCTTCCGG	chr17:6554934	+	MED31	20	MED31
6	TTTCTTCCGCTGG	chr17:38083931	+	RP11-387H17.4	-63
6	CGGTTTCCGGCTT	chr17:45000484	-	GOSR2	2	GOSR2
6	GGGCTTCCTTCCG	chr18:3247785	+	MYL12A	307	MYL12A
6	TTCAGCCCTTCCG	chr19:17830241	+	MAP1S	191	MAP1S
6	CTCCCTCTTTCCG	chr19:48867542	-	TMEM143	-48
6	TCCACCCCTTCCG	chr2:37423609	-	AC007390.5	-21	SULT6B1
6	CTGTTTCCGGGTC	chr2:73964561	+	TPRKB	-34
6	CCCATTCTTCCGC	chr2:73964607	+	TPRKB	-80
6	TCATTTCCGCCAC	chr20:35234041	+	C20orf24	-95	TGIF2-C20orf24
6	GCACTTCCGCGGG	chr20:49126823	-	PTPN1	-67
6	CCACTTCCGGGTT	chr20:54967436	-	CSTF1	10	CSTF1
6	GCAGTCCTTCCGG	chr22:29168616	-	CCDC117	-45
6	CCCGCCCCTTCCG	chr22:43011002	-	POLDIP3	-34
6	TTTATTCCGCCCT	chr3:14693050	+	CCDC174	-220
6	CGTTCTCTTCCGG	chr4:2936628	+	NOP14-AS1	3	NOP14-AS1
6	CCTTCTCTTCCGG	chr5:40835322	-	RPL37	115	RPL37
6	CGTTTCCTTCCGG	chr5:64920826	+	CTC-534A2.2	235	TRIM23
6	CCCACCCTTTCCG	chr5:68485335	-	CENPH	-39
6	CCCGCCCCTTCCG	chr5:68485356	-	CENPH	-18
6	CGTCATCTTTCCG	chr5:158527422	+	RP11-175K6.1	-68
6	ACACTTCCGGTGG	chr6:28048715	-	ZNF165	-37	RP1-313I6.12
6	TAGGGTCTTCCGG	chr6:31940123	-	DXO	-54	STK19
6	CAACTTCCGCCCC	chr6:89673348	+	RNGTT	0	RNGTT
6	GCACTTCCGTTCG	chr7:5553462	+	FBXL18	-33
6	ACAACTCCTTCCG	chr7:39605970	-	YAE1D1	-4
6	AGGTCTCTTCCGT	chr7:134331473	-	BPGM	-86
6	GCGGGCCTTCCGG	chr7:140714752	-	MRPS33	276	MRPS33
6	GGCGGGCCTTCCG	chr7:140714753	-	MRPS33	275	MRPS33
6	CCGCCCCTTCCGC	chr8:101162805	-	POLR2K	-6
6	CTCCGCCCTTCCG	chr8:125551344	+	NDUFB9	1	NDUFB9
6	CTATTTCTTCCGC	chr9:4679569	+	CDC37L1	11	CDC37L1
6	CCGCCTCTTTCCG	chr9:88555858	+	NAA35	-202
5	CCGCTTCCGCCCG	chr1:1167437	-	SDF4	-26
5	TGACTTCCGGTTC	chr1:22352002	+	LINC00339	322	LINC00339
5	CCCGCCCCTTCCG	chr1:25559063	+	SYF2	-79
5	TCGTTTCCGGAAG	chr1:40997212	-	ZNF684	-20
5	ATCCTTCCTGGGT	chr1:43312250	+	ZNF691	-29
5	TCTTCTCTTCCGG	chr1:67896100	+	SERBP1	-2
5	AGAACCCTTCCGG	chr1:150266288	+	MRPS21	0	MRPS21
5	CCGCCTCTTCCGA	chr1:155829235	-	GON4L	-44
5	TGTGATCTTCCGG	chr1:155904353	+	KIAA0907	-163
5	TCACTTCCGCAAT	chr1:231473732	-	EXOC8	-134	SPRTN
5	GCCTCGCCTTCCG	chr10:27443329	-	MASTL	-423	YME1L1
5	TCACTTCCGGCTG	chr10:103348032	-	POLL	-5	DPCD
5	CACGGCCTTCCGG	chr10:126490350	-	FAM175B	-3
5	GCCCGTCTTCCGG	chr11:3078693	+	CARS	150	CARS
5	CCGCCCCTTCCGT	chr11:30344547	+	ARL14EP	-50
5	ACGCACCTTCCGG	chr11:61197518	+	RP11-286N22.8	-9
5	GATTCCCTTCCGG	chr11:64037538	-	GPR137	5	BAD
5	GATCATCTTCCGG	chr11:96123160	+	JRKL	3	JRKL
5	CGACTTCCGGTTC	chr11:111957523	+	TIMM8B	-1	SDHD
5	CCTTTTCCGGAAG	chr11:117198558	+	AP000892.4	196	CEP164
5	CTATTTCCGCCCC	chr12:6798808	-	ZNF384	-132
5	ATTTTTCCGGTGA	chr12:31882063	+	AMN1	45	AMN1
5	CTACTTCCGGTTA	chr12:49961920	+	MCRS1	16	MCRS1
5	GCATTTCCGGCGG	chr12:54582869	-	SMUG1	-91
5	TCACTTCTTCCGC	chr12:56512008	+	ESYT1	-25	ZC3H10
5	TTTTTTCCGTCCA	chr12:101673868	+	UTP20	-18
5	ACCCCTCTTCCGG	chr12:124118248	+	EIF2B1	65	EIF2B1
5	CCCTCCCCTTCCG	chr14:53173818	-	PSMC6	-71
5	CGAGACCTTCCGC	chr14:77924119	+	AHSA1	-93
5	CACTCTCTTTCCG	chr15:83419312	-	RP11-752G15.6	-3
5	GCATTTCCGGGTT	chr16:2723588	+	ERVK13-1	-143
5	GCCCTTCCGCGGT	chr16:30382121	-	MYLPF	-133
5	CTATTTCCGTCGC	chr16:67261000	+	TMEM208	-15
5	ATGCTCCTTCCGT	chr16:72042659	-	DHODH	173	DHODH
5	CGAGGCCCTTCCG	chr16:83841525	+	HSBP1	78	HSBP1
5	GAGGCCCTTCCGG	chr16:83841526	+	HSBP1	79	HSBP1
5	TCCTTTCCTGTTC	chr17:7338579	-	TMEM102	-182	RP11-104H15.7
5	CGACTCCTTCCGA	chr17:10600900	-	ADPRM	-10
5	GTAGTTCCGGGCC	chr17:13972819	-	COX10	7	COX10
5	CGGCCTCTTCCGC	chr17:37010071	+	RPL23	25	RPL23
5	CTGCTTCCGGGTG	chr17:37886778	+	MIEN1	262	MIEN1
5	CGGCTTCCGGTCG	chr17:45000477	-	GOSR2	-5
5	AACCACCTTCCGT	chr17:61627831	-	DCAF7	10	DCAF7
5	TGAGGCCTTCCGG	chr17:79849513	+	ALYREF	-51	ANAPC11
5	CTACTTCCGACCT	chr19:3627142	-	CACTIN	-329
5	GAACTTCCGTTGG	chr19:4472173	+	HDGFRP2	-110
5	CCGCCTCTTCCGG	chr19:5720323	+	LONP1	260	LONP1
5	GCATTCCTTCCGC	chr19:8455075	+	RAB11B	211	RAB11B
5	CCACTTCCGGATC	chr19:17420152	+	DDA1	-187	ABHD8
5	CCTCTTCTTCCGG	chr19:19774652	-	ATP13A1	-150
5	TCACTTCCGTTGC	chr19:36236335	+	U2AF1L4	11	U2AF1L4
5	CTACTTCCGGGAT	chr19:46498439	+	CCDC61	101	CCDC61
5	GGGTTTCCGGCCA	chr19:50169131	+	IRF3	1	BCL2L12
5	TCCCTTCCTTCCG	chr19:51869752	-	ETFB	-80
5	TGCTTCCGGGTCT	chr19:52873192	-	ZNF880	23	ZNF880
5	CCCAACCTTCCGG	chr19:59066511	-	CHMP2A	-20
5	CGGAGCCCTTCCG	chr2:68479926	+	RP11-474G23.3	-75	PPP3R1
5	GGGTTCCCTTCCG	chr2:96971308	+	SNRNP200	-11
5	GGTTCCCTTCCGC	chr2:96971309	+	SNRNP200	-12
5	CAGCTTCCGACTC	chr20:524495	+	CSNK2A1	-30
5	CCCGCCCCTTCCG	chr20:24973457	+	APMAP	158	APMAP
5	ACGCCTCCTTCCG	chr20:32581032	+	RALY	-419	RP5-1125A11.1
5	CCTCTTCCGGCCT	chr20:34129792	-	ERGIC3	23	ERGIC3
5	CAACTTCCGGAAG	chr20:49575365	+	MOCS3	3	MOCS3
5	CCGCCTCTTCCGC	chr20:57607411	-	ATP5E	26	ATP5E
5	TGTCCTCTTCCGC	chr21:30365209	-	LTN1	61	LTN1
5	CGGCCCCTTCCGC	chr21:33765391	-	C21orf119	-47
5	TCTCTTCCGCATT	chr21:34100346	+	SYNJ1	13	SYNJ1
5	GTCTTCCTTCCGG	chr21:45553365	-	C21orf33	-121
5	TTCGCTCTTTCCG	chr22:38245426	+	ANKRD54	-92	EIF3L
5	CAACTTCCGGAAG	chr22:47158535	+	TBC1D22A	18	TBC1D22A
5	AGACTTCCGGTCT	chr3:38178886	-	ACAA1	-153
5	TCTGTTCTTCCGT	chr3:69101513	-	TMF1	-29
5	CCGCCTCTTCCGC	chr3:124449234	-	UMPS	22	UMPS
5	TCACTTCCGGTTT	chr3:137893778	+	DBR1	13	DBR1
5	AGACTTCCGGGTT	chr5:110074679	+	TMEM232	-22	SLC25A46
5	TGACTTCCGGTTG	chr5:110074699	+	TMEM232	-42	SLC25A46
5	TCACTTCCGTGTC	chr5:149829335	+	RPS14	-16
5	GGCCTCCTTCCGG	chr6:39693260	-	KIF6	-79
5	GCGCTTCCGGAAA	chr6:44233400	+	NFKBIE	100	NFKBIE
5	GCCCACCCTTCCG	chr6:136611033	+	BCLAF1	-44
5	CCCACCCTTCCGC	chr6:136611034	+	BCLAF1	-45
5	TCTTGCCTTCCGG	chr6:170893742	-	PDCD2	6	PDCD2
5	GGACTTCCGGTGC	chr7:6746644	-	ZNF12	-90
5	TCTCTTCCGCCTC	chr7:27779715	-	AC004549.6	299	TAX1BP1
5	CGCGGGCCTTCCG	chr7:65958582	-	GS1-124K5.3	-29
5	GCGCTTCCGCCTC	chr7:66461640	-	TYW1	-161
5	CACGACCTTCCGG	chr7:72722870	+	NSUN5	-6
5	CCATTTCCGTCTT	chr7:73153189	+	ABHD11	8	ABHD11
5	CCGCTTCCTTCCG	chr7:102105380	+	LRWD1	5	LRWD1
5	GACTTCCTTCCGG	chr8:37594117	-	ERLIN2	1	ERLIN2
5	ACTTCCCCTTCCG	chr8:124054557	+	DERL1	106	DERL1
5	GACGCTCTTCCGG	chr9:127962770	+	RABEPK	-50
5	TCGCCTCTTCCGG	chr9:131592106	+	C9orf114	-6
5	CGTCTTCCGGGTC	chr9:139258264	+	DNLZ	-23
