# Supplementary material for: Elevated pyrimidine dimer formation at distinct genomic bases underlies promoter mutation hotspots in UV-exposed cancers
Source: PLoS Genet. 2018 Dec 26;14(12):e1007849. doi: 10.1371/journal.pgen.1007849 (PMC6329521; doi:10.1371/journal.pgen.1007849)
Supplement: S4 Table — (XLSX) [file pgen.1007849.s007.xlsx]

## Sheet: Figure 1abcd data
Recurrence (of 221)	Sequence context	TTCCG context	Recurrent position	Strand	Nearest TSS gene	Nearest TSS distance	Overlapping gene
60	CTACAGTGAAATC	0	chr7:140453136	-	NDUFB2-AS1	-56259	BRAF
58	GACATTCTTCCGG	1	chr19:49990694	-	RPL13A	-116	CTD-3148I10.15
31	ACCCCTCCCGGGT	0	chr5:1295250	-	TERT	-88
30	GCGGGTCTTCCGG	1	chr19:17970682	+	RPL18A	-2
30	AAATATCCCGGGC	0	chr8:56987141	+	CTA-397H3.3	-9
28	TCGTCTCTTCCGG	1	chr20:32580927	+	RALY	-524	RP5-1125A11.1
25	CCCTCCCTTTCCG	1	chr11:47448149	-	PSMC3	-156
24	GCTGGACAAGAAG	0	chr1:115256530	-	NRAS	2985	NRAS
22	CTCTCCCTTCCGG	1	chr3:101280670	-	TRMT10C	-35
21	AGCCCCCTCCGGG	0	chr5:1295228	-	TERT	-66
20	TCTTCTTGTCCAG	0	chr1:115256529	+	NRAS	2986	NRAS
20	TCGCTCCTTTCCG	1	chr1:153963239	+	RPS27	5	RPS27
20	CAGCCTCTTCCGG	1	chr1:155904250	+	KIAA0907	-60
20	CTAGCCCTTCCGG	1	chr3:16306505	+	DPH3	-26
19	GGCTTTCAGGAAG	0	chr1:38478324	-	UTP11L	-89
19	CGCTTTCTTCCGG	1	chr12:498776	+	KDM5A	-156	CCDC77
19	CCCTCTCTTCCGC	1	chr13:41345346	+	MRPS31	-37
19	CGCCTTCTTCCTA	0	chr19:2151793	+	AP3D1	-228
18	GGCGGGCCTTCCG	1	chr1:43824529	-	CDC20	-96
18	CGGATTCTTCCGG	1	chr1:100598553	+	SASS6	-42
18	TCCCGCCCTTCCG	1	chr10:105156316	+	PDCD11	-88
18	CCGCCTCTTTCCG	1	chr15:90931383	+	IQGAP1	-66
17	TCACTTCTTCCGG	1	chr13:41837733	+	MTRF1	9	MTRF1
17	CAAAGCCTTTCCG	1	chr17:1588276	-	PRPF8	-100
17	GTATTTCGTTATG	0	chr6:55213251	-	GFRAL	20985	GFRAL
16	AGAGCTCTTTCCG	1	chr16:1470882	+	UNKL	-6130	C16orf91
16	TCATCTCTTTCCG	1	chr19:41769771	+	HNRNPUL1	1371	HNRNPUL1
16	GTTATTCTTCCGG	1	chr4:152020703	-	RPS3A	-21
15	GGATTTCCGCTTT	1	chr1:153963227	+	RPS27	-7
15	ACGCCCCTTCCGG	1	chr16:2510095	-	C16orf59	15	C16orf59
15	GGCGGGCTTTCCG	1	chr17:30771480	+	PSMD11	202	PSMD11
15	CTAAGCCTTCCGC	1	chr22:30988178	-	RP1-56J10.8	-6117	PES1
15	TAACCTCTTCCGG	1	chr22:31556121	+	RNF185	-46
15	CTCTCTCTTTCCG	1	chr5:149829298	-	RPS14	21	RPS14
15	CCGCCTCTTCCGG	1	chr8:67837826	+	TCF24	36999
14	CACATCCTTTCCT	0	chr17:7338583	-	TMEM102	-178	RP11-104H15.7
14	AGACTTCGTTTCC	0	chr19:17970560	-	RPL18A	-124
14	CCCGCCCTTCCGG	1	chr2:26101489	+	ASXL2	-104
14	AAATTTCTTCCGG	1	chr22:44208293	-	RP3-388M5.9	-42
14	ACTAGCCCTTCCG	1	chr3:16306504	+	DPH3	-25
14	CTTCCTCTTCCGG	1	chr4:109541735	+	RPL34	14	RPL34
14	TCCCATCTTCCGG	1	chr7:56174183	-	CHCHD2	86	CHCHD2
14	CCGCCCCTTCCGG	1	chr8:30601668	-	GSR	-16225
13	ATTTTTCCTATCA	0	chr11:56769377	+	OR5AK2	13031
13	GCAGTTCTTTCCG	1	chr19:36870099	-	ZFP14	2	ZFP14
13	CTCCCTCTTCCGG	1	chr20:34129795	-	ERGIC3	26	ERGIC3
13	CACCCTCTTTCCG	1	chr3:23958583	-	RPL15	548	RPL15
13	GTAGTACTTTCCG	1	chr3:52029960	-	RPL29	-2
13	CAGGCTCTTCCGG	1	chr6:80714236	+	TTK	633	TTK
12	GCGGGCCTTCCGG	1	chr1:43824528	-	CDC20	-97
12	GGGCGCCTTCCGG	1	chr1:179846984	-	TOR1AIP2	-46
12	TAATTTCGTTCTT	0	chr1:189812386	+	RP11-445J9.1	25272
12	TATTCTCCTTCCG	1	chr11:73309656	+	FAM168A	-422
12	GTGCGCCTTCCGG	1	chr12:54582889	-	SMUG1	-111
12	AGTGCGCCTTCCG	1	chr12:54582890	-	SMUG1	-112
12	AAAATTCCTCTAG	0	chr15:20399598	+	RP11-173D3.1	-46392
12	AAATTTCCGGGTT	1	chr16:25122924	+	RP11-449H11.1	-48
12	CCGCCTCCTTTCT	0	chr19:1653018	+	TCF3	-414
12	CAGTTTCCTATGT	0	chr19:3035710	-	TLE2	11923	TLE2
12	CGCCTCCTTCCGG	1	chr19:7459941	+	CTB-133G6.2	-16	CTD-2207O23.3
12	TTATTTCGTTTAG	0	chr19:23697999	+	CTB-175P5.4	-99122
12	ATTTTTCGTTTAT	0	chr2:353593	+	AC105393.1	-34818
12	ACATTTCCTTCTG	0	chr2:103790370	-	AC073987.1	2348	AC073987.1
12	CTTTTTCCTTTAC	0	chr21:10905075	-	TPTE	85845
12	CGCCTCCTTCCGG	1	chr22:35795975	-	MCM5	-80
12	CCATTTCGTTTTA	0	chr3:820255	+	AC090044.2	-78551	AC090044.1
12	TTATTTCCTTATT	0	chr3:965286	+	AC090044.2	66480
12	CCTCTCCCTTCCG	1	chr3:101280671	-	TRMT10C	-34
12	TCATTTCCGGTCT	1	chr3:122135048	+	RP11-299J3.8	-5
12	TGTTTTCATGCCC	0	chr3:161444221	-	RP11-774I5.1	95475
12	AAATTTCCTAAAT	0	chr5:24284390	+	CTD-2074D8.1	69162
12	CCCCTCCCTTCCG	1	chr5:137878971	-	ETF1	18	ETF1
12	ATATTTCCCCCCC	0	chr6:72528959	-	RIMS1	-67446
12	CGGTCTCTTCCGC	1	chr7:27779718	-	AC004549.6	296	TAX1BP1
12	AGTTTTCGTTTTC	0	chr7:62508507	+	RP11-196D18.1	6302	RP11-196D18.1
12	TTTTTTCGTACAG	0	chr7:62741328	+	RP5-905H7.3	-39305
12	AAAATTCGTTTTC	0	chr8:50523967	+	RP11-738G5.2	-56994
12	CCCTTTCTTCCGG	1	chr9:91933357	-	SECISBP2	-63
12	CAGCTTCGTACGT	0	chr9:135905986	-	GTF3C5	-89
11	AGTTCTCCTTTTA	0	chr12:6772369	-	ING4	-55
11	CAGTTTCCTTAAC	0	chr12:14998077	+	ART4	-1648
11	GAAAATCGTTTGA	0	chr12:130363225	-	RP11-572C21.1	-23736	TMEM132D
11	CGTTTTCCCTAGA	0	chr15:22369378	+	OR4M2	901	OR4M2
11	GCGGTACTTTCCG	1	chr15:90895478	+	ZNF774	2	ZNF774
11	CAGCTTCCTGTTG	0	chr17:45973318	+	SP2	-197
11	AAAATTCGTTTAC	0	chr18:52309944	-	DYNAP	54957
11	TTTCTTCTCGGCC	0	chr19:1653026	+	TCF3	-422
11	CTTCTTCCTAGTT	0	chr19:2151796	+	AP3D1	-231
11	TTACTTCCGCAAA	1	chr19:4247060	-	CCDC94	-15
11	ATTCTTCCGGTTG	1	chr19:49990691	-	RPL13A	-119	CTD-3148I10.15
11	CCCGCCCCTTCCG	1	chr2:70056751	+	GMCL1	-22
11	CCGCCCCTTCCGG	1	chr2:70056752	+	GMCL1	-21
11	AAATTTCCTTTGC	0	chr2:211194691	-	AC007970.1	5209	AC007970.1
11	CCATTTCCCGTAA	0	chr20:36156403	+	BLCAP	-70
11	CCTAAGCCTTCCG	1	chr22:30988179	-	RP1-56J10.8	-6116	PES1
11	TCCTTCCTTCCGG	1	chr22:37374239	+	LL22NC01-81G9.3	12951
11	ATATTTCGTTGCA	0	chr4:176246302	+	RP11-287F9.2	77959
11	AAATTTCGTGTTA	0	chr5:153297635	-	RP11-461L18.1	16617
11	ACAGCCCCTTCCG	1	chr6:30640796	-	DHX16	18	DHX16
11	CAGTTCCTTCCGG	1	chr6:149867286	+	PPIL4	-112
11	CAACTCCTTCCGG	1	chr7:39605969	-	YAE1D1	-5
11	CTTTTTCGTGGAA	0	chr7:63497082	-	LINC01005	-6599
11	CCCTTTCCCCTCT	0	chr7:66461703	+	TYW1	-98
11	GCCCTTCTTCCGG	1	chr8:67974576	-	CSPP1	-84	COPS5
11	GCCCTCCTTCCGG	1	chr8:75262591	+	GDAP1	-25
11	GTTTTTCCTCTGG	0	chr8:94242167	-	AC016885.1	301	LINC00535
10	CCGCCCCTTCCGG	1	chr1:25559064	+	SYF2	-80
10	AAAATTCCCTATT	0	chr1:73800380	-	RP4-598G3.1	28528
10	ATTTTTCGTTCTT	0	chr1:190610561	+	RP11-463J7.2	16542	RP11-463J7.2
10	GCGGGTCTTCCGG	1	chr12:2921762	-	ITFG2	-25	RP4-816N1.6
10	TCACTTCCTGCCG	0	chr12:100660920	-	SCYL2	3	SCYL2
10	AGACTTCCGGGGC	1	chr13:40229756	+	COG6	-7
10	TCTTTTCGTCTTA	0	chr13:88086971	-	RP11-342C20.2	12519	MIR4500HG
10	ACCGCTCTTTCCG	1	chr14:31028336	+	G2E3	8	G2E3
10	AAATTTCCCTCTA	0	chr15:20403233	+	RP11-173D3.1	-50027
10	GCTTTTCCTCAGT	0	chr16:57769549	-	KATNB1	-92
10	AAATTTCCTTTTC	0	chr18:1799449	-	CTD-2015H3.1	19120
10	AGTTTTCCTTCCT	0	chr18:37399155	-	LINC00669	-18873
10	ATTTTTCCCATTG	0	chr18:42059192	-	CTC-782O7.1	52470	CTC-782O7.1
10	AAAATTCGTTCCC	0	chr18:54826576	+	CTD-2526M8.2	11849
10	AAATTTCCTGTGC	0	chr18:62007230	+	RP11-909B2.1	-79940	RP11-146N18.1
10	AATTTTCGTTTTG	0	chr18:68948639	-	RP11-47G4.2	-44301
10	AAATTTCCCCCTG	0	chr19:43368853	-	PSG8	-9010
10	AAATTTCATATGG	0	chr2:17646767	+	RAD51AP2	52939
10	CCACCCCTTCCGT	1	chr2:32390905	+	SLC30A6	-27
10	CTACTTCGTCCTG	0	chr2:65283371	-	CEP68	-134
10	TCTTCCCTTCCGG	1	chr2:198318144	-	COQ10B	-2
10	CTAGATCGTAATC	0	chr2:229557183	+	AC074019.1	-7887
10	GGCGTTCGTAGGC	0	chr2:239197531	-	PER2	1212	PER2
10	TCACTCCTTCCGG	1	chr20:33464196	+	ACSS2	1452	ACSS2
10	AAATTTCCTTAGT	0	chr20:51361589	+	RP4-715N11.2	73134
10	GCGGATCTTCCGC	1	chr21:34100374	-	SYNJ1	-15
10	GAAGTTCCCGCCC	0	chr3:13493416	+	HDAC11	-27807
10	GCGGGCCTTCCGG	1	chr3:40494854	+	ENTPD3-AS1	-34
10	TTTTTTCGTTAAA	0	chr3:68120853	-	FAM19A1	67495	FAM19A1
10	TTTTTTCCTTCCT	0	chr4:21328347	+	RP11-120A1.1	22183	KCNIP4
10	AATTTTCCCTACC	0	chr4:70370420	+	UGT2B4	21312	UGT2B4
10	TTTTTTCACATTA	0	chr4:131370141	-	RP11-521E5.1	72758
10	ATATTTCATTCAG	0	chr5:4774228	-	CTD-2161F6.3	635	RP11-445O3.2
10	AATTTTCGTTTCT	0	chr5:32983924	+	CTD-2066L21.1	-25175	CTD-2066L21.3
10	GGGCTTCTTCCGG	1	chr5:150080667	+	RBM22	2	RBM22
10	AAACTTCCCGCCC	0	chr6:31707592	-	CLIC1	-52
10	CCGCCTCTTCCTC	0	chr6:33239809	+	RPS18	23	RPS18
10	CTTCCTCTTCCGG	1	chr6:57182417	+	PRIM2	-4
10	AAATTTCGTTAAG	0	chr6:58489122	-	RP11-143A22.1	235	RP11-143A22.1
10	ATTTTTCGTATCT	0	chr6:85305417	-	RP1-90L14.1	-39547
10	ATTTTTCCTTTTA	0	chr6:94861114	-	RP3-463P15.1	-12523
10	GTTTTCCTTCCGG	1	chr7:1544063	-	INTS1	1426	INTS1
10	AAATTTCCCTCTA	0	chr7:34618408	-	NPSR1	-79442
10	TTTTTTCCTTTTT	0	chr7:53897732	-	GS1-179L18.1	-18108
10	AGTTTTCCTATTC	0	chr7:54552962	-	VSTM2A	-57055
10	TTTTTTCGTTAGG	0	chr7:57336357	-	RP11-1217F2.15	-46476
10	AAAAATCGTAATT	0	chr7:70634194	-	WBSCR17	37040	WBSCR17
10	AAATTTCATATCC	0	chr7:136789954	+	hsa-mir-490	76900	hsa-mir-490
10	ATTTTTCCCTCCT	0	chr7:147330189	-	AC005518.2	-38613	CNTNAP2
10	ACATTTCCCCCCA	0	chr7:150347729	+	GIMAP6	-18256
10	AGGTTTCGCACTG	0	chr8:3203000	+	RP11-279L11.1	29748	CSMD1
10	CATTTTCCTTCAG	0	chr8:69262197	+	RP11-664D7.4	-18471	C8orf34
10	AAATTTCCCTCTA	0	chr8:84236815	-	RP11-51M18.1	-79177
9	AAAATTCGTTGTG	0	chr1:82062437	-	RP5-837I24.4	28961	LPHN2
9	AAATTTCGTTATT	0	chr1:177541774	-	RP1-35C21.2	25070	RP1-35C21.2
9	CGGGCGCCTTCCG	1	chr1:179846985	-	TOR1AIP2	-47
9	ATTTTTCGTATTT	0	chr1:188943055	+	LINC01035	68237	LINC01035
9	AAATTTCCTTTTT	0	chr1:194174028	+	RP11-563D10.1	55426
9	GCAAGTCTTCCGG	1	chr1:231114784	+	ARV1	-10
9	GTTTTTCGATTTC	0	chr1:234132722	+	RP11-488L4.1	-45869	SLC35F3
9	ATTTTTCGTGGTT	0	chr1:239401633	+	RP11-544D21.2	12485
9	AAATTTCCCTAAG	0	chr10:19680113	-	RP11-49L2.1	-99704	C10orf112
9	CCATTTCGTTCCA	0	chr10:38800685	-	RP11-291L22.4	58577
9	GTTTTTCGTATTT	0	chr11:28401888	+	RP11-22P4.1	28235	RP11-22P4.1
9	CCCTTTCCGGTTT	1	chr11:47448145	-	PSMC3	-152
9	ATTTTTCATATAG	0	chr11:55617551	+	OR5D16	11324
9	CCGCTCCTTCCGG	1	chr11:61735192	+	FTH1	-60
9	TTTTTTCGTTTAC	0	chr11:71448818	+	RP11-167J8.3	-32368
9	GGATTTCGTTATT	0	chr12:33180212	+	RP11-267D19.1	38516
9	TTTTTTCCCTGGG	0	chr12:34459756	-	RP11-313F23.4	-87968
9	CAATCTCTTCCGG	1	chr12:49961950	+	MCRS1	-14
9	TTTTTTCCTTTTT	0	chr12:55500838	-	OR9K2	-22626
9	TTTTTTCGTCTGA	0	chr12:68232877	+	GS1-410F4.4	-90137
9	ATTTTTCCTTTGG	0	chr12:74421567	-	RP11-711C17.2	-11298
9	ATTTTTCCTTACT	0	chr12:91006654	+	RP11-632B21.1	9945
9	TAGAGGTTGCTAT	0	chr12:94940147	+	RP11-778J16.3	-49929
9	AGTGCCCTTTCCG	1	chr12:110434230	-	GIT2	-36
9	ACCGCCCCTTCCG	1	chr13:60738141	+	DIAPH3	-20
9	AAAATTCATATGG	0	chr13:89848543	+	LINC01047	40601
9	AAAATTCGTAAAG	0	chr13:89904203	-	LINC01047	-15059
9	AAATTTCCCTCTA	0	chr13:92936007	-	GPC5-AS2	56849	GPC5
9	ATTTTTCGTATCT	0	chr13:93753291	+	LINC00363	44382
9	TTTTTTCCTCATC	0	chr14:20379671	-	OR4K5	-9069
9	ATATTTCGTTCTA	0	chr14:20421898	+	OR4K1	18132
9	TTTTTTCGTATTT	0	chr14:41402044	+	RP11-129M6.1	-22058
9	CCTTTTCCTAAAC	0	chr14:73925398	+	NUMB	-75
9	CTTTTTCCCTATT	0	chr15:20264699	-	RP11-173D3.1	88507
9	TTGTTTCGTTCTA	0	chr15:22318089	-	RP11-69H14.6	40080
9	CTTTTTCCTTCAT	0	chr15:26623502	+	AC009878.2	-16716
9	ATTTTTCCCTCCT	0	chr15:54077237	+	WDR72	-22162
9	GACCTACTTTCCG	1	chr16:1832806	-	NUBP2	-95	SPSB3
9	ATTTTTCGTTCCT	0	chr16:8499859	+	RP11-568A19.1	79994
9	GGTTTTCCCGGGG	0	chr16:12010009	+	GSPT1	-70
9	GTTTTTCGTTGCT	0	chr16:25465985	+	CTA-249B10.1	-30495
9	TTATTTCCCTCTG	0	chr16:25621639	+	HS3ST4	-81707
9	GTCACTCCCCGGG	0	chr16:27561365	+	KIAA0556	-107
9	AAATTTCCTATTG	0	chr16:32400048	-	RP11-626K17.3	70031
9	TGCATTCGTTCCA	0	chr16:32528940	-	RP11-626K17.3	-58861
9	ATTTTTCCCCCTA	0	chr16:32579604	-	RP11-586K12.11	-80909
9	GCCCCTCTTCCGG	1	chr16:89284086	+	RP11-46C24.7	-25
9	AAATTTCCCAAAG	0	chr17:12501453	-	LINC00670	48355	LINC00670
9	TTTTTTCCTTCCA	0	chr18:22274872	+	RP11-449D8.2	21746
9	ATTTTTCGTTCTT	0	chr18:36189077	-	RP11-687D19.1	78885
9	AAATTTCATATGG	0	chr18:51019195	-	RP11-671P2.1	75458	RP11-671P2.1
9	CAATTTCGTTTTA	0	chr18:52723362	-	CTD-2171N6.1	68175
9	AAATTTCCTTCCA	0	chr18:54855132	-	CTD-2526M8.2	-16707
9	AATTTTCGTTGTT	0	chr18:69588235	-	RP11-736G13.1	23578	RP11-736G13.1
9	ACACTTCCGGCCT	1	chr19:1479257	+	C19orf25	298	C19orf25
9	AAATTTCGCCGGT	0	chr19:4791472	+	AC005523.3	-253
9	TCAGCCCTTCCGG	1	chr19:17830242	+	MAP1S	192	MAP1S
9	AAATTTCATTAAG	0	chr19:20080653	+	AC007204.1	-32014
9	ATTTTTCGTATTT	0	chr19:42283094	-	AC011513.4	7707	AC011513.4
9	GGAGTTCCTGTGA	0	chr19:45971005	-	FOSB	-247	ERCC1
9	CCCTTTCGCGGAT	0	chr19:54641318	-	CNOT3	-125
9	AGCCTTCCGGGTC	1	chr19:58978368	-	ZNF324	-54
9	TACAGCCTTCCGG	1	chr19:58978371	-	ZNF324	-51
9	GATTTTCCTTAAG	0	chr2:2277074	+	AC009232.2	-45929	MYT1L
9	TTTTTTCCCCCTT	0	chr2:17103936	+	AC080094.1	-47364
9	CCCCGCCCTTCCG	1	chr2:26101488	+	ASXL2	-103
9	CCCACCCCTTCCG	1	chr2:32390904	+	SLC30A6	-28
9	CTTCTTCCCGCCC	0	chr2:65283490	-	CEP68	-15
9	CGTTTTCGTTTTT	0	chr2:81122137	-	AC084193.1	-24822
9	TAATTTCATTTTC	0	chr2:113780546	-	IL36A	17509	IL36B
9	ATTTTTCCTTATG	0	chr2:162571991	+	SLC4A10	91147	SLC4A10
9	TATTTTCGTGGGT	0	chr2:199661547	+	AC019330.1	-24467
9	CTTTTTCGTTTGA	0	chr2:229556446	+	AC074019.1	-7150
9	TGTTTTCGTTGAG	0	chr20:9566419	-	RP5-986I17.2	10165	PAK7
9	TTTCTTCCTTCTG	0	chr20:12838857	-	RP5-1069C8.3	77574
9	GAACTTCATTTCC	0	chr20:20693662	-	RALGAPA2	-531
9	AAATTTCCCTCTT	0	chr20:22060652	+	RP11-125P18.1	25822
9	AAAATTCGTTGTA	0	chr20:42407476	+	GTSF1L	-51838
9	AAATTTCGTTTTA	0	chr20:51158931	+	RP5-1022J11.2	-41801	RP4-723E3.1
9	CCACTTCCGGTCC	1	chr20:62289653	-	RTEL1	491	RTEL1
9	TTTTTTCATATAG	0	chr21:10930222	-	TPTE	60698	TPTE
9	GAAGTTCGTTTGC	0	chr21:10953477	-	TPTE	37443	TPTE
9	AAATTTCGTTATT	0	chr21:21564257	+	AP001171.1	66876
9	CATTTTCGTAATC	0	chr21:24347577	+	AP001255.2	-90235
9	TGCGTTCCCAGTA	0	chr21:46707861	+	POFUT2	-48
9	TCGCCTCCTTCCG	1	chr22:35795976	-	MCM5	-79
9	CTTTTTCCCTGCT	0	chr3:12883095	-	RPL32	-8
9	AAATTTCCTTATT	0	chr3:34322506	-	AC123023.1	77771	AC018359.1
9	GCCCTTCTTCCGC	1	chr3:39448142	+	RPSA	-37
9	CATTTTCCTCCGG	0	chr3:75834729	-	ZNF717	5	ZNF717
9	AAATTTCATACGG	0	chr3:81167252	+	RP11-520D19.1	90813
9	CATTTTCCTCTGG	0	chr3:108488696	-	RETNLB	-12465
9	AAATTTCGTAAAA	0	chr3:146167377	-	PLSCR2	46401	PLSCR2
9	AAATTTCGTTTTA	0	chr3:176383828	-	RP11-71G7.1	-30508	RP11-644C3.1
9	ATTTTTCCTGTCC	0	chr4:21338401	-	RP11-120A1.1	32237	KCNIP4
9	TTTTTTCGTGGCT	0	chr4:42907559	+	GRXCR1	12276	GRXCR1
9	ATTTTTCCTTCTG	0	chr4:42972498	+	GRXCR1	77215	GRXCR1
9	AAAATTCGTTTGA	0	chr4:43976723	-	RP11-663P9.1	6914
9	TGAGTTCGTTGCG	0	chr4:46493053	-	GABRA2	-15806
9	AAATTTCCTTAAG	0	chr4:46813607	+	COX7B2	97645	COX7B2
9	AAAATTCATATGG	0	chr4:76314479	-	RP11-567N4.3	-11925	RP11-567N4.2
9	ATTTTTCCTGATC	0	chr4:104784752	+	RP11-703G6.1	-98020
9	AAATTTCCCCCAA	0	chr4:105833114	+	RP11-556I14.1	4601	RP11-556I14.2
9	GAAATTCGTTCCA	0	chr4:135777628	-	RP11-192C21.2	77658
9	AGTTTTCCTTTCT	0	chr4:163691204	+	AC005150.1	29385
9	AAATTTCGTTATC	0	chr5:11876902	+	CTNND2	27253	CTNND2
9	GAATTTCGTTTTA	0	chr5:27546505	-	LINC01021	74107
9	GTTTTTCGTTCCA	0	chr5:28298610	+	CTD-2061E9.1	-10838
9	GCAATTCCTTATC	0	chr5:41081803	-	MROH2B	-10398
9	AAATTTCCCGTTC	0	chr5:41146275	+	MROH2B	-74870	C6
9	ATTTTTCCTTAGG	0	chr5:42090678	+	RP11-112L7.1	-97689
9	AAATTTCGGTATT	0	chr5:63326458	-	RP11-158J3.2	-49588
9	AAATTTCATATGG	0	chr5:114379293	+	RP11-438C19.2	-11702
9	GAATTTCGTTCAA	0	chr5:140192489	+	PCDHA4	5831
9	CTATTTCGTTTTA	0	chr5:168655650	-	SLIT3	72483	SLIT3
9	ATATTTCGTTTTT	0	chr6:79282802	-	RP3-390M24.1	32951
9	AAATTTCGTTCTT	0	chr6:130716789	-	TMEM200A	29911	TMEM200A
9	TCACTTCCGGCGC	1	chr7:5553439	+	FBXL18	-10
9	GAGTTTCGCTCTT	0	chr7:24198402	+	AC004485.3	96936
9	TTTTTTCGTATTT	0	chr7:54692220	-	GS1-18A18.2	-45733
9	TCTTTTCGTTCAG	0	chr7:62416084	+	RP11-196D18.1	98725
9	ATTTTTCCTTTTC	0	chr7:62662355	-	RP5-905H7.3	39668
9	TTTTTTCCCCCAG	0	chr7:63295329	-	RP11-340I6.7	65784
9	CTTTTTCGTTACT	0	chr7:63846051	+	ZNF736	74846
9	CGCCTTCGCTGAC	0	chr7:66309972	+	RP11-458F8.4	-57871
9	CCTTTCCCCTCTG	0	chr7:72298916	-	TYW1B	-163
9	CCCTTTCCCCTCT	0	chr7:72298917	-	TYW1B	-164
9	CCGGATCGCGCTG	0	chr7:100026858	+	MEPCE	419	MEPCE
9	GAATTTCCTTTTA	0	chr7:141676917	-	TAS2R38	-3344	MGAM
9	AAATTTCGTATGG	0	chr7:142732688	+	OR9A2	-8406
9	AAATTTCATTTGG	0	chr7:145410981	+	AC006007.1	-32519
9	GAATTTCGTTCCA	0	chr7:146747042	+	AC006004.1	47659	CNTNAP2
9	GAATTTCCCACCA	0	chr7:146821564	+	AC006004.1	-26863	CNTNAP2
9	AAATTTCCTTTTC	0	chr7:147271256	+	AC005518.2	-97546	CNTNAP2
9	ATTTTTCCTTAAA	0	chr7:147363153	+	AC005518.2	-5649	CNTNAP2
9	AAATTTCATATGG	0	chr8:13976574	-	RP11-3G21.1	-42231	SGCZ
9	ATTTTTCGTTTAG	0	chr8:21061949	-	RP11-24P4.1	-93767
9	AAAATTCATATGG	0	chr8:39474049	+	ADAM18	31953
9	AGAATTCCTATAC	0	chr8:50388671	+	RP11-738G5.1	36068
9	TAATTTCCCTGGG	0	chr8:55292289	+	SOX17	-78205
9	CAAGTTCGTTTTT	0	chr8:55578091	+	RP1	49465
9	GTTTTTCCTCTGG	0	chr8:56149050	-	RP11-386G21.2	75008	XKR4
9	AAATTTCCCAGTA	0	chr8:57400526	-	PENK	-41233	RP11-17A4.2
9	AATTTTCCTTTAC	0	chr8:58303605	+	RP11-756K15.2	47260
9	ATTTTTCCCCCCA	0	chr8:69207628	-	C8orf34	-35328
9	TATTTTCGTTCAG	0	chr8:73418240	+	KCNB2	-31385
9	AAATTTCCCTGTC	0	chr8:93655057	-	RP11-587H10.2	12665	RP11-587H10.2
9	GTTTTTCCTCCTT	0	chr8:94626812	-	FAM92A1	-83976	LINC00535
9	TTGTTTCGTTATA	0	chr8:106250252	+	RP11-574O7.1	-49418
9	TGATTTCGTTGTG	0	chr8:110047608	-	RP11-1084E5.1	28038	RP11-1084E5.1
9	AATTTTCCTACCA	0	chr8:114708120	+	RP11-67H2.1	95582
9	TAATTTCCTTATG	0	chr8:119334039	+	AC023590.1	39559	SAMD12
9	ATATTTCCCTCTG	0	chr8:132084489	-	ADCY8	-29817
9	ATTTTTCCCTAAC	0	chr8:132281837	-	CTD-2501M5.1	-38954
9	ACATTTCCTTTCT	0	chr8:138895066	-	RP11-238K6.2	30497	RP11-238K6.1
9	CACACTCTTTCCG	1	chr8:144363886	-	RP13-582O9.5	-26
9	CTCCTCCCTTCCG	1	chr9:19103000	+	HAUS6	117	HAUS6
9	CGCCCCCTTCCGC	1	chr9:131038413	-	GOLGA2	-139	SWI5
9	GGACTTCCTCTCG	0	chr9:132565424	-	TOR1B	-7
8	CTTCCTCTTCCGG	1	chr1:39339214	+	MYCBP	563	GJA9
8	CTTTTTCGTTTGA	0	chr1:73177983	-	RP11-262K1.1	-52730
8	AAATTTCCTTCAT	0	chr1:73455283	-	RP4-660H19.1	-90460
8	AGATTTCGTGGGG	0	chr1:74132675	-	RP4-788P17.1	31777	RP4-788P17.1
8	AAATTTCCTTTGG	0	chr1:75494000	-	RP11-93N20.1	65003
8	CAAGATCGTGTCA	0	chr1:79515064	-	ELTD1	-42661
8	AAATTTCCCTTGT	0	chr1:82682114	-	RP11-147G16.1	44703	RP11-147G16.1
8	ATTTTTCCTGTCC	0	chr1:96748960	+	RP5-898J17.1	90721	RP5-898J17.1
8	TTTTTTCCCTCTC	0	chr1:106164583	+	RP11-251P6.1	-3003
8	AAATTTCATATGG	0	chr1:113860304	+	MAGI3	-73066
8	TGATTTCCTTGTT	0	chr1:149344127	-	RP11-403I13.9	-31051
8	TTTCTTCATTCCC	0	chr1:152882714	-	IVL	1694	IVL
8	AAATTTCCTTATT	0	chr1:152898889	-	IVL	17869
8	CTTTTTCCTTGGG	0	chr1:153097960	-	SPRR2F	-11969	SPRR2B
8	TACCTTCGTTATG	0	chr1:156163702	-	SLC25A44	-177
8	TTTTTTCCTTGTC	0	chr1:164455634	-	PBX1	-72802
8	TAATTTCCTTCTT	0	chr1:173570234	+	SLC9C2	1999	SLC9C2
8	ATTTTTCCCCCTA	0	chr1:177251585	-	RP1-35C21.1	-69136
8	AAATTTCCCAAGT	0	chr1:186998614	+	LINC01036	-63359
8	AAATTTCCTTAAG	0	chr1:190223793	-	RP11-547I7.1	-10234	BRINP3
8	AGATTTCCTTTTG	0	chr1:194069956	+	RP11-563D10.1	-48646
8	GGACTTCCTGCCC	0	chr1:205454803	+	CDK18	-18919
8	ATTTTTCGTTATT	0	chr1:208367273	-	PLXNA2	50392	PLXNA2
8	AAAATTCATACTG	0	chr1:234162046	-	RP11-488L4.1	-75193	SLC35F3
8	ATTTTTCGTATGT	0	chr1:240954685	-	RP11-80B9.1	25829	RGS7
8	CCTTTTCGTTAAG	0	chr1:241452910	-	RGS7	67620	RGS7
8	TGATTTCCCTCCA	0	chr1:248609456	-	OR2T7	4949
8	CACCTCCTTCCGC	1	chr10:7830002	-	KIN	-12
8	AAAAATCCCATCT	0	chr10:8507625	+	RP11-543F8.2	64803
8	TTTTTTCGTGGTT	0	chr10:20094895	-	PLXDC2	-10272
8	TAATTTCGTTTAC	0	chr10:37258383	+	RP11-322I2.1	29347
8	GATTTTCCTTCTG	0	chr10:37886395	+	MTRNR2L7	5464
8	ATATTTCGTTCTG	0	chr10:54630536	+	MBL2	-99076
8	TCTTTTCGTTTTA	0	chr10:85690059	-	RP11-219F10.1	-17381
8	AAAGTTCGTATGG	0	chr10:96843498	+	CYP2C8	-14244
8	AAAATTCGTATGT	0	chr10:107542488	-	RP11-56I23.1	36467
8	AAATTTCCTTCTG	0	chr10:125377196	-	RP11-282I1.2	43454
8	AATTTTCCTTCTT	0	chr10:133166437	+	TCERG1L	-56453
8	GATTTTCGCAATA	0	chr11:4965911	+	OR51A4	2445	MMP26
8	AAAAATCCTAAAC	0	chr11:48353488	+	OR4C3	7017
8	AAAATTCATTTTT	0	chr11:48460759	+	OR4A47	-49509
8	GTTTTTCCTTTCC	0	chr11:49888466	-	OR4C13	-85476
8	TGATTTCCCTATG	0	chr11:49975968	-	OR4C13	2026
8	ATTTTTCCTTTGC	0	chr11:51451970	+	OR4A5	-39522
8	ATTTTTCCCCATC	0	chr11:51544625	+	OR4C46	29344
8	CCCGCTCCTTCCG	1	chr11:61735191	+	FTH1	-59
8	AATTTTCGTTTGA	0	chr11:80069163	-	CTD-2555I5.1	-30208
8	AAATTTCCTTTGC	0	chr11:103725015	+	RP11-563P16.1	40984	RP11-563P16.1
8	ACAGGCCTTCCGG	1	chr11:111797698	+	DIXDC1	-169
8	GAACTTCCGCCCT	1	chr12:6772377	+	RP4-761J14.8	-48
8	TTTTTTCGTATTT	0	chr12:20962530	-	SLCO1B3	-1105
8	AAAATTCATGTGG	0	chr12:33156878	-	RP11-267D19.1	15182
8	AAATTTCCCCATG	0	chr12:33668804	-	SYT10	-76050
8	TGATTTCGTTATC	0	chr12:34097573	-	ALG10	-77642
8	ATTTTTCCTTTTC	0	chr12:34114680	-	ALG10	-60535
8	CTTTTTCCTTTCT	0	chr12:47787908	+	RP1-90J4.1	-20882
8	TAATTTCATTTCT	0	chr12:60407694	+	RP11-316A16.1	-78950
8	ATTTTTCCTAATG	0	chr12:74185866	+	RP11-295G12.1	31398	RP11-295G12.1
8	TTTTTTCATCCTT	0	chr12:91068103	+	RP11-632B21.1	-51504
8	ATTTTTCCCTCCT	0	chr12:97249987	+	NEDD1	-51013
8	GCATTTCCGGGTT	1	chr12:108908961	-	FICD	0	FICD
8	ATTTTTCCTATAG	0	chr12:126541881	-	RP3-446N13.1	-38656
8	AATTTTCGTATTT	0	chr12:127543694	+	RP11-575F12.1	1252	RP11-575F12.1
8	AAAATTCCTATGG	0	chr12:128460859	+	RP11-349K16.1	50852
8	ATTTTTCCCTATT	0	chr13:87472658	-	LINC00430	-91514
8	TTTTTTCCTTTTG	0	chr13:91214639	-	LINC01049	69099
8	AAGTTTCCTTAGA	0	chr13:93009924	-	GPC5-AS2	-17068	GPC5
8	GATTTTCCTACCA	0	chr13:103657677	-	SLC10A2	61519
8	GTTTTTCCTTATT	0	chr13:108451175	-	FAM155A-IT1	36624	FAM155A
8	AAAATTCGTAATA	0	chr13:108510605	+	FAM155A	8478	FAM155A
8	CAATTTCCCCTAA	0	chr13:108586254	+	FAM155A	-67171
8	AAGTTTCCTGAGG	0	chr14:20234013	-	OR4M1	-14387	OR4N2
8	AATTTTCGTATTT	0	chr14:28066082	-	LINC00645	-15711
8	ATTTTTCCTATTA	0	chr14:28109785	-	LINC00645	27992
8	TGTTTTCCTTTTT	0	chr14:29163112	+	RP11-966I7.1	71371
8	TATTTTCGTTTGA	0	chr14:38637201	-	CTD-2142D14.1	-22986	CTD-2058B24.2
8	AAATTTCCTTGCC	0	chr14:40824699	+	RP11-662J14.1	-30756
8	CCTCCCCTTCCGG	1	chr14:53173817	-	PSMC6	-72
8	GATCTTCCCCGGA	0	chr14:55658351	-	DLGAP5	45	DLGAP5
8	ATATTTCGTTTGC	0	chr14:80440906	-	RP11-526N18.1	-394
8	GAATTTCATACTG	0	chr14:83039578	-	RP11-406A9.2	-69385
8	GAGTTTCGCTCTG	0	chr15:24865924	+	NPAP1	-54616
8	GTATTTCGTTATA	0	chr15:26737515	+	AC009878.2	97297
8	GAATTTCATATCC	0	chr15:39093949	-	RP11-326N17.1	-42335
8	GCGATTCCCACCC	0	chr15:40675107	+	KNSTRN	186	KNSTRN
8	CTTTTTCCGGTCC	1	chr15:75628395	-	COMMD4	164	COMMD4
8	ATTTTTCGTGTTC	0	chr15:95052996	-	RP11-4F5.2	28957
8	GAATTTCCCTCAG	0	chr15:95322367	+	CTD-2576F9.2	77873
8	TTTTATCGTGGTT	0	chr15:95520654	-	RP11-255M2.1	58312
8	CCACTTCCGCCCC	1	chr16:15982556	+	FOPNL	-74
8	AAAATTCCTACTA	0	chr16:19476079	+	CTA-363E6.6	23142	TMC5
8	CTTTTTCGCCTCC	0	chr16:30381952	-	MYLPF	-302
8	ATATTTCGTTTTT	0	chr16:32562785	-	RP11-626K17.3	-92706
8	ATATTTCGTGTAT	0	chr16:33609910	-	RP11-812E19.9	37786
8	ATATTTCCTTTTC	0	chr16:33993539	+	LINC00273	-31036
8	AAATTTCCTTGTG	0	chr16:52304699	+	RP11-142G1.2	12224	RP11-142G1.2
8	AAATTTCCCTAAT	0	chr16:62566908	-	AC009110.1	-63367
8	AATTTTCCTTTAC	0	chr16:65597051	+	LINC00922	13152	LINC00922
8	GAATTTCCCTCTG	0	chr16:65716777	-	RP11-351A20.2	-81176
8	AATTTTCCTTCCT	0	chr16:65870961	-	RP11-513N24.1	26726
8	CACGGTCTTCCGG	1	chr16:84220649	+	TAF1C	20	TAF1C
8	ATATTTCCTTTTT	0	chr17:22236871	-	RP11-285M22.1	44711
8	AAGCCTCTCTAGT	0	chr17:38574332	-	TOP2A	-130
8	AAAATTCCCCAAG	0	chr17:50151343	+	CA10	86034	CA10
8	AATTTTCCTTGCC	0	chr17:50842583	+	AC102948.2	-96897
8	CCTTTTCCTTCCT	0	chr17:53995128	+	RP11-763E3.1	-44828
8	CCACTTCCGCTCT	1	chr17:74099855	+	EXOC7	17802	EXOC7
8	GCACTTCCGGGTC	1	chr17:79935419	-	ASPSCR1	737	ASPSCR1
8	GTTTTTCCTTTGT	0	chr18:1849832	+	CTD-2015H3.1	69503
8	TTTGAACGCGTCC	0	chr18:12205619	+	RP11-64C12.4	4842
8	AAATTTCCTCCCA	0	chr18:29009943	+	RP11-534N16.1	-2992
8	GAATTTCGTTTCC	0	chr18:36332422	+	RP11-687D19.1	-64460
8	AGGTTTCCCTCTC	0	chr18:37308630	-	LINC00669	71652	LINC00669
8	CTTTTTCCCTGGA	0	chr18:48097346	+	MAPK4	10899	MAPK4
8	ATTTTTCCTGTTT	0	chr18:58660136	+	RP11-325K19.1	-90177
8	TTTTTTCGTTTTT	0	chr18:61956440	+	RP11-909B2.1	-29150	RP11-146N18.1
8	AAATTTCATATGA	0	chr18:65567161	+	RP11-659F24.1	-41024
8	AAATTTCCTATTG	0	chr18:69632143	+	RP11-736G13.1	-20330
8	CTATTTCCTTATC	0	chr18:70590017	-	RP11-676J15.1	54395
8	TCACTTCCTTCGG	0	chr19:4247045	-	CCDC94	-30
8	CATTTTCCTTAAA	0	chr19:22539805	-	ZNF729	70596
8	ATATTTCCTTTTT	0	chr19:28065952	-	CTB-151G24.1	71439
8	AAATTTCCTTTTT	0	chr19:28108252	-	CTB-151G24.1	29139
8	CAACTTCCGGTCA	1	chr19:38865197	+	PSMD8	22	PSMD8
8	TCCTTTCATTTCA	0	chr19:42773023	+	CIC	335	CIC
8	GCACTTCCGGGTT	1	chr19:45004586	-	ZNF180	-11
8	CCGCCTCCTAGGA	0	chr19:50269896	+	AP2A1	-328
8	GAAATTCATCTGT	0	chr2:2364163	+	MYT1L	-29197
8	TTTTTTCCTTAAG	0	chr2:6013391	+	AC073479.1	-59427
8	AAATTTCGTTTCC	0	chr2:6015566	+	AC073479.1	-57252
8	CGTAATCGTATAA	0	chr2:13836976	-	AC016730.1	-26196
8	ATTTTTCCCAGGG	0	chr2:14442766	+	LINC00276	98321	LINC00276
8	CAATTTCCCTCAG	0	chr2:14510595	-	LINC00276	30492	LINC00276
8	AAATTTCCCTCTA	0	chr2:14631573	-	LINC00276	-90486
8	ATTTTTCCCTGGA	0	chr2:14837775	-	AC011897.1	62561
8	ATTTTTCCTTATC	0	chr2:31258757	-	AC009305.1	48953	GALNT14
8	GGAGCCCTTCCGG	1	chr2:68479927	+	RP11-474G23.3	-74	PPP3R1
8	ATTTTTCCTATGT	0	chr2:107237003	+	AC108868.6	77534
8	AATTTTCGTTTTG	0	chr2:113810061	+	IL36B	383	IL36B
8	AAAATTCGTTCCA	0	chr2:115276139	+	DPP10	76264	DPP10
8	AAAATTCATATGG	0	chr2:137438598	+	THSD7B	-84516
8	GTTTTTCCTTGGA	0	chr2:140954991	+	AC073928.2	-65642
8	CAATTTCGTTTTG	0	chr2:154661849	-	GALNT13	-66576
8	AGTTTTCCTTCTA	0	chr2:162392985	-	SLC4A10	-87859
8	AAATTTCGTGAAT	0	chr2:168107877	+	AC074363.1	-41803	XIRP2
8	TCATTTCCTTACC	0	chr2:193440527	-	AC013401.1	-54117
8	GTTTTTCCTATAG	0	chr2:194855534	+	RP11-764E7.1	92444
8	TTCTTCCCTTCCG	1	chr2:198318145	-	COQ10B	-1
8	TTTTTTCCCTAAA	0	chr2:213741861	-	AC108066.1	-33865	AC079610.1
8	CATTTTCCTTCAT	0	chr2:220746435	+	AC008281.1	23175
8	AAATTTCCTTATG	0	chr2:229410241	+	AC009410.1	65870	AC009410.1
8	GTATTTCCTTCCT	0	chr2:229648021	-	AC074019.1	-98725
8	GCGTGTCTTCCGG	1	chr2:241500538	+	DUSP28	1068	ANKMY1
8	AAATTTCCTTTAT	0	chr20:7060753	+	RP4-764O22.1	10493	RP4-764O22.1
8	ATATTTCCTTCCT	0	chr20:9643966	-	RP5-986I17.2	87712	PAK7
8	TAATTTCCTTTTG	0	chr20:9827178	-	PAK7	-7489
8	TCTTTTCTTTAAC	0	chr20:12383134	-	RP11-102J14.1	-86001
8	TAAATTCCTTTTG	0	chr20:29809228	-	DEFB115	-36238
8	TTTTTTCCTTTTT	0	chr20:40707448	+	RP5-1121H13.3	-63330	PTPRT
8	ATTTTTCATTATG	0	chr20:41218987	-	RP1-232N11.2	-95056	PTPRT
8	AGTTTTCCTTCTG	0	chr20:41250264	+	RP1-232N11.2	-63779	PTPRT
8	ATTTTTCCTCCAT	0	chr20:41382061	-	RP1-232N11.2	68018	PTPRT
8	TTTTTTCCTTTAA	0	chr20:41740304	-	PTPRT	78306	PTPRT
8	TTATTTCGTCACC	0	chr20:51480362	-	RP11-80K6.2	-968
8	AAATTTCCTGCCT	0	chr20:54651611	-	CBLN4	-71083
8	ATATTTCCTTAAA	0	chr21:10892841	+	TPTE	98079
8	AAATTTCCCAAAA	0	chr21:10979446	+	TPTE	11474	TPTE
8	AAATTTCCTTCAA	0	chr21:10984487	+	TPTE	6433	TPTE
8	CAATTTCGTTTCC	0	chr21:24377056	-	AP001255.2	-60756
8	ATTTTTCGTCAAT	0	chr21:24842364	+	AP000459.7	-7595
8	TTTTTTCCTTATT	0	chr21:25529481	+	AP000470.2	31174	AP000470.2
8	TAATTTCCTTGGG	0	chr21:25854909	-	AP000476.1	53856
8	AAATTTCCTATCT	0	chr21:26598004	+	AP000233.3	98223	AP000233.4
8	AAATTTCCTTCTT	0	chr21:29081660	+	LINC00113	-13037
8	ATATTTCGTGATC	0	chr21:41948779	-	DSCAM-IT1	53914	DSCAM
8	AAATTTCGTTTAA	0	chr22:17110536	+	KB-7G2.9	13477
8	AAATTTCATATGA	0	chr3:6073636	-	AC027119.1	69108	AC027119.1
8	TAATTTCCTTACT	0	chr3:21417447	+	RP11-180N14.1	37989
8	AATTTTCGTGGCG	0	chr3:21589677	+	ZNF385D-AS1	5370	ZNF385D
8	ATTTTTCCTTAAT	0	chr3:25993238	-	LINC00692	-78049
8	AAATTTCGCTAGG	0	chr3:26591905	-	AC099754.1	72276
8	ACATTTCCTTTCT	0	chr3:26645140	+	AC099754.1	19041
8	AGAGTTCGTTTTC	0	chr3:26802818	+	AC114877.3	49021
8	TTTTTTCCTTTGG	0	chr3:34662715	+	AC018359.3	-77343
8	AAATTTCGTATGG	0	chr3:39597348	+	MOBP	88660
8	TCACTTCCGGCCC	1	chr3:52322052	+	WDR82	-16	GLYCTK
8	TTTTTTCCTTTTA	0	chr3:54254160	+	CACNA2D3	97587	CACNA2D3
8	GGAATTCGGAGGC	0	chr3:67048644	+	KBTBD8	-82
8	AAATTTCGTTTCT	0	chr3:71553456	-	FOXP1-IT1	70152	FOXP1
8	TTTTTTCGTTTCT	0	chr3:79860372	-	ROBO1	-43407
8	ATTTTTCCTTACG	0	chr3:81008365	+	RP11-6B4.1	-34653
8	CTACTTCCGGCTC	1	chr3:88108326	-	RP11-159G9.5	-97	CGGBP1
8	AGGCCCCTGTCCG	0	chr3:88108351	+	RP11-159G9.5	-72	CGGBP1
8	AAATTTCCTTTCA	0	chr3:121718059	+	ILDR1	22992	ILDR1
8	CCTTCCCTTCCGG	1	chr3:125314439	+	OSBPL11	-505
8	TTTTTTCGTTCCA	0	chr3:158746102	-	IQCJ-SCHIP1	-40938
8	ATTTTTCCCCCTC	0	chr3:158842861	-	IQCJ	55745	IQCJ
8	AATTTTCCTTACC	0	chr3:191329562	-	RP11-197K6.1	54450
8	CCCACCCTTTCCG	1	chr4:1340837	-	UVSSA	-216
8	AGCTTTCGTATTG	0	chr4:20635072	+	PACRGL	-66963
8	TTTTTTCCCTCAA	0	chr4:21248208	+	RP11-120A1.1	-57956	KCNIP4
8	TTATTTCCCTACA	0	chr4:21277363	-	RP11-120A1.1	-28801	KCNIP4
8	AAATTTCGTTTCC	0	chr4:27239744	-	AC024132.1	-19718	RP11-415C15.2
8	AAAATTCCTTCTG	0	chr4:43059371	+	RP11-395F4.1	-76512
8	ATATTTCATATCA	0	chr4:43527427	-	RP11-324J13.2	-32867
8	ATATTTCCTAAAA	0	chr4:46175727	-	GABRG1	-49629
8	TGATTTCCTATAG	0	chr4:46307735	-	RP11-320H14.1	-61503	GABRA2
8	CAATTTCATTCTT	0	chr4:46349569	-	RP11-436F23.1	-42702	GABRA2
8	AAATTTCGTTTTT	0	chr4:58421724	+	RP11-685F15.1	50314
8	AGATTTCCCCCTG	0	chr4:65293813	+	TECRL	-18627
8	TTTTTTCCTTCTA	0	chr4:70140131	-	UGT2B28	-6085
8	AATTTTCCTTTTG	0	chr4:70143466	-	UGT2B28	-2750
8	ATTTTTCGTTTGT	0	chr4:70234319	+	UGT2B28	88103
8	AAATTTCATATGG	0	chr4:75754664	+	BTC	-34768
8	AAAATTCCTTTTT	0	chr4:81864332	+	BMP3	-87786	C4orf22
8	CTTTTTCCTCCTA	0	chr4:93175253	+	RP11-562F9.2	22973
8	AAATTTCCTTACC	0	chr4:94284079	+	RP11-703C10.1	-43142
8	AAATTTCCTATTA	0	chr4:94315898	-	RP11-703C10.1	-74961
8	ATTTTTCCTTTGA	0	chr4:98293659	-	STPG2-AS1	5583	STPG2
8	AAATTTCCCTAAA	0	chr4:101062596	-	RP11-588P8.1	-48593
8	TTTTTTCCCCCAT	0	chr4:111311997	+	ENPEP	-85231
8	GCATTTCGTTTTT	0	chr4:116114680	-	NDST4	-79648
8	TGATTTCCTTTAT	0	chr4:118725546	+	AC108056.1	-30009
8	AAATTTCCCTAAT	0	chr4:131843435	-	RP11-401I19.1	-36639
8	TTTTTTCCTTCAG	0	chr4:135889666	-	RP11-192C21.2	-34380
8	AAATTTCGTATTA	0	chr4:138224828	+	RP11-138I17.1	-90875
8	AATTTTCGTTTTA	0	chr4:156547513	-	GUCY1A3	-40349
8	AAAATTCCTTGGG	0	chr4:166814831	+	TLL1	20422	TLL1
8	GTTTTTCCTTTGC	0	chr4:168968764	+	ANXA10	-44901	RP11-310I9.1
8	GTATTTCGTAAGC	0	chr4:174832223	-	RP11-161D15.2	2180	RP11-161D15.2
8	AAATTTCATATGG	0	chr4:175014369	-	RP11-248N22.1	61419
8	AAATTTCATTTCT	0	chr4:175825788	+	ADAM29	-13720
8	ATAATTCGTAATT	0	chr4:176428423	-	RP11-598D14.1	-40575
8	CCACTTCCGGGTT	1	chr4:190861982	-	FRG1	40	FRG1
8	TAATTTCCTTTGG	0	chr5:5951323	+	CTC-471C19.1	71073
8	CATTTTCGTTTTT	0	chr5:6877329	+	RP11-332J15.2	8658	RP11-332J15.2
8	CTATTTCGTCAGG	0	chr5:11880026	-	CTNND2	24129	CTNND2
8	AATTTTCCTCAGG	0	chr5:13213395	-	CTC-305H11.1	37438
8	CTTTATCGTTGGC	0	chr5:13769624	+	CTB-51A17.1	-90822	DNAH5
8	AAATTTCATGCAA	0	chr5:16102033	-	RP11-19O2.1	-27253	2018-03-11
8	AAATTTCATAGGA	0	chr5:16249021	-	RP11-19O2.2	68675
8	CTTTTTCATTTGG	0	chr5:23940696	+	C5orf17	-10976
8	ATTCTTCGTTAGA	0	chr5:24273756	+	CTD-2074D8.1	79796
8	ATTTTTCCTTCCA	0	chr5:27493843	+	LINC01021	21445
8	TTTTTTCGTTTCT	0	chr5:38311724	+	EGFLAM-AS4	-20636	EGFLAM
8	ATTTTTCCCCCTA	0	chr5:41470630	+	PLCXD3	40100	PLCXD3
8	TAATTTCCTTTTA	0	chr5:41580356	+	PLCXD3	-69626
8	ATTTTTCCTTAGA	0	chr5:42112058	+	RP11-112L7.1	-76309
8	ATTTTTCCCTCCA	0	chr5:42204941	-	RP11-112L7.1	16574
8	AATTTTCCTTTCC	0	chr5:45957505	-	CTD-2013M15.1	67188
8	ATATTTCGTTTTT	0	chr5:45975501	-	CTD-2013M15.1	85184
8	AATTTTCGTTTGG	0	chr5:63194005	-	HTR1A	64329
8	AAATTTCCCTCTG	0	chr5:84881204	+	CTC-480C2.1	-77845
8	AAATTTCGTATTT	0	chr5:87857958	+	CTC-498M16.4	-63444	LINC00461
8	CTTTTTCCCTGAG	0	chr5:101754800	-	SLCO6A1	79920	SLCO6A1
8	TTTTTTCCCCATC	0	chr5:110270713	-	CTC-551A13.1	73885
8	AGAGTTCCTTCCT	0	chr5:111215463	+	NREP-AS1	-32741	NREP
8	TGATTTCCTTCAG	0	chr5:111388261	-	NREP	-55100
8	TGATTTCGTAAGA	0	chr5:128019734	-	CTC-573M9.1	20064	SLC27A6
8	CTTCCCCTTCCGG	1	chr5:133702909	-	CDKL3	3826	CDKL3
8	GGGGATCCTTCCT	0	chr5:137800769	-	EGR1	-409
8	AGATTTCGCGGAG	0	chr5:140331339	-	PCDHAC2	-14480	PCDHA6
8	ATTTTTCCTAAGG	0	chr5:143828356	-	CTC-218H9.1	79460	KCTD16
8	CTCTCTCGTTGGG	0	chr5:145826840	+	TCERG1	-34
8	AGATTTCGTTTGG	0	chr5:167126422	-	CTB-78F1.2	-21945	TENM2
8	TTTTTTCCTTTTG	0	chr5:168919222	-	SPDL1	-91415
8	GTTTTTCCCTCTG	0	chr6:28503091	+	GPX5	9390
8	TTTTTTCGTTTGC	0	chr6:39946567	-	MOCS1	-44277
8	TAATTTCCTTTTT	0	chr6:50046976	-	RP11-397G17.1	-14447
8	ATTTATCGTATGT	0	chr6:54754215	-	FAM83B	42647	FAM83B
8	AAATTTCCTATTT	0	chr6:57626145	+	RP11-343D24.2	-64749
8	TCTTTTCCTTCAG	0	chr6:62215966	-	MTRNR2L9	-68041
8	AAATTTCCCTTCA	0	chr6:62219690	+	MTRNR2L9	-64317
8	TTTTTTCCTTCTG	0	chr6:62290584	-	MTRNR2L9	6577
8	TTTTTTCCCTAGA	0	chr6:63023013	-	KHDRBS2	-26881
8	TAATTTCATTAGT	0	chr6:78217394	+	HTR1B	-43904
8	AAAGTTCATATGG	0	chr6:87611952	+	HTR1E	-35071
8	ATTTTTCCTTAGG	0	chr6:94687416	+	RP11-524K14.1	90799
8	AATTTTCCTCTAA	0	chr6:96473176	-	FUT9	9317	FUT9
8	AAATTTCCCTCTA	0	chr6:123203605	+	SMPDL3A	93291
8	AAATTTCCTAAGG	0	chr6:136487636	-	RP13-143G15.4	59097	RP13-143G15.4
8	GCAGTTCCTTCCG	1	chr6:149867285	+	PPIL4	-111
8	ATTTTTCGTTTTT	0	chr7:3590745	+	AC011284.3	92671	SDK1
8	ATTTTTCGTATTT	0	chr7:8316903	+	ICA1	-14586	AC007128.1
8	AAATTTCATTGTA	0	chr7:24309581	-	NPY	-14200
8	AAATTTCCTTAAA	0	chr7:24529585	-	MPP6	-83301
8	ATTTTTCCTTTCT	0	chr7:32294591	+	PDE1C	44350	PDE1C
8	GTTTTTCCTTTTG	0	chr7:34266255	-	AC009262.2	17118	AC009262.2
8	AAAATTCGTTGCC	0	chr7:34690222	+	NPSR1	-7628	AC005493.1
8	ATATTTCGTTTGT	0	chr7:35328274	+	AC009531.2	-28934
8	CAATTTCATTTGA	0	chr7:52257802	+	RP11-153N17.1	2807	RP11-153N17.1
8	TAATTTCGTTTGT	0	chr7:53499303	-	GS1-278J22.1	85506
8	ATTTTTCATTTTA	0	chr7:54438857	-	RP11-436F9.1	40468
8	AAATTTCCTTAAA	0	chr7:56521466	-	RP11-760D2.1	29522
8	TTTTTTCCTTTCT	0	chr7:56600799	-	RP11-760D2.5	5024
8	TTTTTTCGTTAGG	0	chr7:62554599	+	RP11-196D18.1	-39790
8	GTTTTTCGTTTGT	0	chr7:62619578	-	RP5-905H7.3	82445
8	TTTTTTCGTTTTG	0	chr7:62670107	+	RP5-905H7.3	31916
8	ACATTTCCTTGTC	0	chr7:62680223	+	RP5-905H7.3	21800
8	TTTTTTCGTACAG	0	chr7:62925829	-	AC073188.1	-66969
8	GGAGTTCCGGGCG	1	chr7:72298956	+	TYW1B	-203
8	GCGCTTCCGCCTC	1	chr7:72298980	+	TYW1B	-227
8	ATTTTTCGTAGTA	0	chr7:82822549	-	PCLO	-30303
8	CTTTTTCGTTAGG	0	chr7:93174359	+	CALCR	29683	CALCR
8	TAATTTCGTTTTT	0	chr7:93198388	+	CALCR	5654	CALCR
8	TCATTTCGTTATG	0	chr7:97392636	-	TAC1	31417
8	AAAATTCGTTTCC	0	chr7:100015964	-	ZCWPW1	10451	ZCWPW1
8	CCACTTCCGGGAT	1	chr7:111846581	-	ZNF277	-61
8	CTATTTCCTAGGG	0	chr7:142261491	-	TRBV11-2	-63422
8	TTTTTTCCTTTAG	0	chr7:143164074	+	TAS2R41	-10891
8	TGATTTCCTTATA	0	chr7:143224372	+	CTAGE15	-44521
8	ATTTTTCCTTCTG	0	chr7:145883411	-	CNTNAP2	69959	CNTNAP2
8	GAATTTCGTTTTG	0	chr8:15766695	+	RP11-77B22.2	-64128
8	TGCTTTCCTTTGG	0	chr8:32071979	+	NRG1-IT2	43082	NRG1
8	ATTTTTCGTTCCC	0	chr8:47693912	-	LINC00293	-39946
8	ATTTTTCCCAGCC	0	chr8:52145517	+	RP11-401H2.1	-24730
8	ATTTTTCCTTTAG	0	chr8:54037812	+	RP11-162D9.3	-52318
8	ACTTTTCGTTAGG	0	chr8:55277399	-	SOX17	-93095
8	AAATTTCCCCATT	0	chr8:55955726	-	XKR4	-59222
8	TGTTTTCCTTCCT	0	chr8:57502706	+	LINC00968	-30324
8	TTTTTTCCTATTA	0	chr8:65428801	-	BHLHE22	-64012
8	CCTTTTCCTGTTG	0	chr8:67579649	-	VCPIP1	-197
8	ATTTTTCCTTTTA	0	chr8:73837330	-	RP11-531A24.3	-22054	KCNB2
8	TCATTTCCTGTTA	0	chr8:83775518	+	CTD-2272D18.1	-48820	RP11-731N10.1
8	AAAATTCATATGG	0	chr8:87661556	+	RP11-386D6.1	-58218	CNGB3
8	AAATTTCCTTTAC	0	chr8:88803607	+	AF121898.3	-35661
8	TTTTTTCCTTATG	0	chr8:94353549	+	RP11-388K12.2	81655	LINC00535
8	AGTTTTCCCATGC	0	chr8:108494083	-	ANGPT1	16200	ANGPT1
8	AGATTTCGTGATG	0	chr8:110080149	-	RP11-1084E5.1	-4503
8	AAATTTCGACTAA	0	chr8:110124534	+	TRHR	25685	TRHR
8	GATTTTCCTCAGG	0	chr8:110955940	-	RP11-696P8.2	-30231
8	ACTTTTCCTTGGG	0	chr8:110959024	-	RP11-696P8.2	-27147
8	GAATTTCGTTTTG	0	chr8:111326503	+	RP11-211F2.1	35333
8	TTTTTTCCCCATC	0	chr8:118204703	-	RP11-654G14.1	64010
8	TTTTTTCCCTCTC	0	chr8:119898927	-	TNFRSF11B	65512
8	GGATTTCCCAAGT	0	chr8:133417599	+	KCNQ3	75601	KCNQ3
8	TCGCTTCCCATTT	0	chr8:135844676	+	AC083843.2	-313
8	GAGTTTCGTAACA	0	chr8:138813464	+	RP11-238K6.2	-51105
8	AAATTTCGCTGTC	0	chr8:138837348	-	RP11-238K6.2	-27221	RP11-238K6.1
8	CCTTATCTTCCGG	1	chr8:146017804	+	RPL8	168	RPL8
8	CGACACCTTCCGG	1	chr8:146017834	+	RPL8	138	RPL8
8	AAATTTCCTTCCG	1	chr9:38528023	-	RP11-392E22.12	14739
8	ATTTTTCCTCCAG	0	chr9:120564808	-	RP11-281A20.2	19083	RP11-281A20.2
8	CTTTCCCTTCCGC	1	chr9:133454938	+	FUBP3	-54
7	GCACTTCCGCCGC	1	chr1:894682	+	NOC2L	-12
7	AAATTTCGTTCTC	0	chr1:5570413	-	RP1-58B11.1	17376
7	TGGCTCCACCTAG	0	chr1:17036463	-	AL021920.2	24493
7	CGGCTTCCCGCCC	0	chr1:26560598	-	CEP85	-92
7	CTTCCTCTTTCCG	1	chr1:38325300	+	MTF1	-8
7	CCGGTTCCTGCTG	1	chr1:43855557	+	SZT2	5	SZT2
7	TTTTTTCCCCCTT	0	chr1:47253208	+	CYP4B1	-11509
7	TGGCTCCTTCCGG	1	chr1:53662439	-	CPT2	339	CPT2
7	TAATTTCCTTTGC	0	chr1:73140283	-	RP11-262K1.1	-90430
7	AAATTTCATATGT	0	chr1:73376196	-	RP4-660H19.1	-11373
7	CATTTTCCTTTAC	0	chr1:73446282	-	RP4-660H19.1	-81459
7	ATTTTTCCTTTTT	0	chr1:80488886	-	RP11-339A11.2	-91741
7	AAATTTCCTTTCT	0	chr1:80598175	-	RP11-339A11.2	17548
7	ATTTTTCCTTTGT	0	chr1:91056672	-	RP5-827O9.1	-57643
7	CAATTTCCTTTGG	0	chr1:103254237	-	RP5-936J12.1	65161	RP5-936J12.1
7	TTTTTTCCTTTAT	0	chr1:103258859	-	RP5-936J12.1	60539	RP5-936J12.1
7	TAAAATCATTTAT	0	chr1:104349972	-	AMY1C	56945
7	AAAATTCCTTAAG	0	chr1:104550699	-	RP11-364B6.1	-64945
7	ATTTTTCCCTCCT	0	chr1:106692506	-	RP5-947P14.1	76638
7	ATTTTTCCCTCCT	0	chr1:107352393	+	RP11-233E12.1	-8467
7	GTAATTCGTTTAT	0	chr1:111327953	-	CD53	-87821
7	ATATTTCCCTAGG	0	chr1:111561765	-	LRIF1	-55064
7	AAATTTCCCAATC	0	chr1:115525660	+	TSHB	-46754
7	CTGCTTCCGCCTT	1	chr1:117602920	-	TTF2	-4
7	TCATTTCCTTTGC	0	chr1:142565094	-	RP11-417J8.1	11802
7	GATTTTCGTGATC	0	chr1:142632024	+	RP11-417J8.3	13256	RP11-417J8.6
7	TTTTTTCGCTTTC	0	chr1:142783136	-	RP11-423O2.5	32868
7	AAATTTCCTACAG	0	chr1:143527925	+	RP11-435B5.7	5347	RP11-435B5.7
7	AAAATTCGTTTGA	0	chr1:152613710	-	LINC00302	-14242
7	CTTTTTCCCTCTG	0	chr1:153163579	+	LELP1	-12339	RP1-140J1.1
7	TGAGTTCCTTCCT	0	chr1:153285532	+	PGLYRP3	-2338
7	ACACCTCTTTCCG	1	chr1:154193243	-	C1orf43	-139	UBAP2L
7	AGATTTCGTCTTT	0	chr1:157873124	-	CD5L	-61536
7	GTATTTCGTTGCT	0	chr1:158177629	+	RP11-404O13.5	-3962
7	GGATTTCCTTTGT	0	chr1:159290719	-	OR10J3	-6270
7	GTGTTTCCTTTCA	0	chr1:165274390	-	LMX1A	51562	LMX1A
7	AAAAATCGTCATT	0	chr1:166487233	-	RP11-276E17.2	-27957
7	GTTTTTCCTGCTC	0	chr1:166510466	-	RP11-276E17.2	-51190
7	AAAATTCCTTGGG	0	chr1:166735676	-	POGK	-73004
7	TTTTTTCGTTTCC	0	chr1:171015268	+	FMO3	-44749
7	TTGTTTCCTTTCG	0	chr1:171026662	-	FMO3	-33355
7	TCCTCTCATCTGA	0	chr1:172501615	-	SUCO	127	SUCO
7	AAAATTCCTTCCT	0	chr1:172820038	+	RP3-471M13.2	-56001	RP1-15D23.2
7	CAATTTCCTTGCT	0	chr1:175493198	+	TNR-IT1	32756	TNR
7	GTATTTCATACTG	0	chr1:176397545	-	PAPPA2	-34761
7	ATTTTTCCCTCCT	0	chr1:177480926	+	RP1-35C21.2	85918	RP1-35C21.2
7	CAGTTTCCCTTAG	0	chr1:177548106	+	RP1-35C21.2	18738	RP1-35C21.2
7	TTTTTTCCCCCTC	0	chr1:181246030	-	RP11-380B22.1	40507
7	TGATTTCGCTCTG	0	chr1:181299396	+	CACNA1E	-82841
7	AAATTTCCCTTCA	0	chr1:182487696	+	RGSL1	68416
7	AAATTTCCTTCTT	0	chr1:190626671	-	RP11-463J7.2	32652	RP11-463J7.2
7	CTTTTTCATTTCC	0	chr1:191164690	+	RP11-309H21.2	32907
7	TTTTTTCCTTCTA	0	chr1:191186996	+	RP11-309H21.2	10601
7	ATTTTTCCCACAC	0	chr1:191952580	-	RP11-541F9.1	-93221	RP11-541F9.2
7	GTTTTTCCTCCCC	0	chr1:197440329	+	RP11-75C23.1	-23730
7	ATTTTTCCTAAGT	0	chr1:203204675	-	CHIT1	-5876
7	GGATTTCCTGTCC	0	chr1:208856901	+	RP11-459K23.2	-45131
7	ACATTTCCTTTAT	0	chr1:209160922	+	RP5-1051D14.1	15124
7	AGATTTCCTTTGA	0	chr1:209232421	+	RP5-1051D14.1	86623
7	TCATTTCGTTCCA	0	chr1:209328723	+	RP11-385M4.1	-277
7	TTTTCTCGTATTT	0	chr1:216179041	-	RP11-22M7.2	-66765	USH2A
7	AAATTTCCTTTTC	0	chr1:229858238	-	URB2	96258
7	TTTTTTCCTTGGA	0	chr1:233697547	-	KCNK1	-52202
7	AAATTTCCTTAAG	0	chr1:234325050	-	RP4-799P18.2	25784	SLC35F3
7	CAATTTCCTTTCC	0	chr1:234336393	+	RP4-799P18.2	14441	SLC35F3
7	CTGTTTCGCTTTT	0	chr1:234509179	-	COA6	-22	RP5-827C21.4
7	CAATTTCCCTTAG	0	chr1:239492320	-	RP11-544D21.1	-52559
7	TAATTTCCTTTTT	0	chr1:241016075	-	RP11-80B9.1	87219	RGS7
7	CAGTTTCCATATA	0	chr1:241463482	+	RGS7	57048	RGS7
7	CATTTTCCTTGGT	0	chr1:241605837	-	RP11-527D7.1	18246
7	ATTTTTCCTTATT	0	chr1:248389619	+	OR2M4	-12611
7	GGTTTTCGTTTAT	0	chr10:15738348	-	ITGA8	23776	ITGA8
7	AAATTTCCCTCTA	0	chr10:19104610	+	RP11-139J15.5	69249
7	CTTTTTCACCTGG	0	chr10:19567203	+	RP11-49L2.1	13206	C10orf112
7	TTTTTTCCTTTTG	0	chr10:20350497	+	RP11-575A19.2	30216	PLXDC2
7	CTTTTTCCTTTAC	0	chr10:20408286	-	RP11-575A19.2	-27573	PLXDC2
7	ATTTTTCGTTCTA	0	chr10:24017142	+	KIAA1217	33468	KIAA1217
7	CCTCGCCTTCCGG	1	chr10:27443328	-	MASTL	-424	YME1L1
7	ATTTTTCCCTCCC	0	chr10:28267370	+	ARMC4	20607	ARMC4
7	GTTTTTCCCTCAT	0	chr10:37266069	-	RP11-322I2.1	37033
7	AAATTTCACAAGT	0	chr10:37496593	+	RP11-20F24.2	-33221	ANKRD30A
7	AGAATTCGTCCCT	0	chr10:44702402	+	RP11-20J15.2	54859
7	TTTTTTCCTACTC	0	chr10:50272061	-	VSTM4	51493	VSTM4
7	TAAATTCGTTTTT	0	chr10:50390400	-	C10orf128	6036	C10orf128
7	AAATTTCGTTATA	0	chr10:50812732	-	CHAT	-4408
7	ATTTTTCCTCAAC	0	chr10:57151581	+	RP11-598C10.2	-76505	PCDH15
7	AATTTTCGTTTTT	0	chr10:57293973	-	RP11-598C10.1	27995	PCDH15
7	ATTTTTCCTTTAT	0	chr10:61851965	-	RP11-388P9.2	36334	ANK3
7	AAAATTCGTTGAC	0	chr10:85584511	-	RP11-219F10.1	88167
7	TTATTTCCTTCTG	0	chr10:96531017	+	CYP2C19	8637	CYP2C19
7	CTTTTTCCTTCTG	0	chr10:96754954	+	CYP2C9	56527
7	TTTTTTCCTTTTC	0	chr10:96886359	-	RP11-310E22.5	41823
7	TCACTTCCTCTTC	0	chr10:99161087	+	RRP12	40	RRP12
7	AAAATTCATATGT	0	chr10:107495057	-	RP11-56I23.1	83898
7	TTTTTTCGTGATA	0	chr10:107545507	+	RP11-56I23.1	33448
7	GTTTTTCCTGCTG	0	chr10:107874666	+	RP11-298H24.1	-25355
7	AAATTTCATATGG	0	chr10:109785445	+	RP11-215N21.1	85915	RP11-215N21.1
7	TGATTTCCCCCTG	0	chr10:109817916	-	RP11-215N21.1	53444	RP11-215N21.1
7	TGTTTTCCTTCTG	0	chr10:122752211	+	RP11-95I16.2	-11998
7	CCTCCTCTTCCTG	0	chr11:2421725	+	TSSC4	8	TSSC4
7	CATTTTCGCCTGT	0	chr11:5959282	+	TRIM5	567	TRIM5
7	TAATTTCCCTAGA	0	chr11:8159400	+	RIC3	31202	RIC3
7	TAAATTCATAAAA	0	chr11:38474365	+	RP11-63D14.1	-46179
7	TGATTTCCTTTGA	0	chr11:41575555	-	LRRC4C	-94232	RP11-124G5.3
7	GTCCCCCTTCCGC	1	chr11:46958262	+	C11orf49	15	C11orf49
7	AAATTTCATATGG	0	chr11:48470865	-	OR4A47	-39403
7	TTTTTTCCCTCTG	0	chr11:48491645	+	OR4A47	-18623
7	ATTTTTCCTTAGA	0	chr11:50008238	+	OR4C12	-4167
7	AAATTTCATATGG	0	chr11:50272349	-	RP11-347H15.4	14600
7	ATTTTTCCTCTGG	0	chr11:51320868	+	OR4A5	91580
7	ATATTTCCTTTTT	0	chr11:51340218	+	OR4A5	72230
7	AAAGTTCATATGG	0	chr11:51541028	-	OR4C46	25747
7	ATATTTCCTTTTT	0	chr11:54931145	+	TRIM48	-98512
7	TTTTTTCCTTTTC	0	chr11:55000707	+	TRIM48	-28950
7	ATATTTCCTTTTT	0	chr11:55011317	-	TRIM48	-18340
7	TAATTTCCTCTGA	0	chr11:55138643	+	OR4A15	3284
7	ATGTTTCCCCTGG	0	chr11:55258557	-	OR4C15	-63225
7	ATTTTTCCTTTTC	0	chr11:55275340	+	OR4C15	-46442
7	CATTTTCCTTTGT	0	chr11:55495311	+	RP11-674C21.9	-41675
7	GAAGTTCGTATGT	0	chr11:56489818	+	OR9G4	21469
7	AAATTTCCTTCTG	0	chr11:56808829	-	OR5AK2	52483
7	AAAATTCGTTAGA	0	chr11:60440348	-	MS4A8	-26698	LINC00301
7	TAAATTCCTATTT	0	chr11:68054673	+	C11orf24	-15216
7	AAATATCGTTCTG	0	chr11:72226903	+	RP11-169D4.1	-54800
7	AATTTTCGTATTT	0	chr11:79241554	+	RP11-258O13.1	81790
7	AATTTTCGTTTAG	0	chr11:79960984	-	CTD-2555I5.1	77971
7	TAAAATCATATTA	0	chr11:80417142	-	RP11-686G23.2	56727
7	AAATTTCCTTTCT	0	chr11:80467555	+	RP11-686G23.2	6314	RP11-686G23.2
7	GAATTTCCTTTCT	0	chr11:80482191	+	RP11-686G23.2	-8322
7	AAATTTCATTACT	0	chr11:83328753	+	RP11-160H12.2	-25891	DLG2
7	AAATTTCATATGG	0	chr11:90792739	+	RP11-699F16.2	-98511
7	AAAATTCGTTCTT	0	chr11:90895845	+	RP11-699F16.2	4595	RP11-699F16.2
7	AATTTTCCTTGAG	0	chr11:100957246	+	PGR	44009	PGR
7	CCCGCCCCTTCCG	1	chr11:118992187	+	HINFP	-109
7	TTTTTTCCTTTTA	0	chr11:124379654	+	OR8B12	33921
7	TTTCCTCTTCCTG	0	chr11:124823927	-	CCDC15	-89
7	AGACTTCTTCCGG	1	chr11:124981865	+	TMEM218	-206
7	CGGTTTCGAGATT	0	chr11:133437705	-	OPCML	-35291
7	TAAAGCCTTTCCG	1	chr12:6772352	+	ING4	-38
7	GAGTCTCTTCCGG	1	chr12:14956522	+	C12orf60	17	C12orf60
7	ATCCACCCTTCCG	1	chr12:21654570	+	RECQL	33	RECQL
7	ATATTTCGTATTT	0	chr12:33637689	+	SYT10	-44935
7	CAGTTTCCTCTGT	0	chr12:34450583	-	RP11-313F23.4	-78795
7	CACTTTCGTCCGT	0	chr12:34462061	-	RP11-313F23.4	-90273
7	AAATTTCCCATGA	0	chr12:44026799	-	ADAMTS20	-81075
7	GTTTTTCCCAAGC	0	chr12:47251114	+	SLC38A4	-24923
7	ACTTTTCCTCCGG	0	chr12:47844667	-	RP1-90J4.1	35877
7	CCTTGCCTTCCGC	1	chr12:49412648	-	PRKAG1	332	PRKAG1
7	TGCGTCCTTTCCT	0	chr12:53773456	+	SP1	-503
7	CGCCCTCCTTGCG	0	chr12:54121367	-	CALCOCO1	162	CALCOCO1
7	AAATTTCATGTCT	0	chr12:55407935	-	RP11-616L12.1	4406	RP11-616L12.1
7	AAATTTCGTTTTT	0	chr12:55651894	+	OR6C74	10913
7	CTTTTTCCTCCCC	0	chr12:55910109	-	OR6C68	23963	RP11-110A12.2
7	ATTTTTCCTTCTA	0	chr12:55913049	-	OR6C68	26903	RP11-110A12.2
7	AATTTTCGTGACT	0	chr12:70155574	+	RAB3IP	23114
7	AGTTTTCCTTCTA	0	chr12:70203887	+	MYRFL	-15196
7	GAATTTCCCCCGG	0	chr12:70485242	+	RP11-320P7.2	-88875	RP11-611E13.2
7	CTTTTTCCCTATG	0	chr12:73653090	-	RP11-314D7.3	-52475
7	AATTTTCCCCCTT	0	chr12:73669823	+	RP11-314D7.3	-69208
7	CGCCCTCTTCCCG	0	chr12:76953641	+	OSBPL8	-52
7	CCTTTTCCTTTAC	0	chr12:81182421	-	RP11-540D4.3	25489
7	TTTTTTCATTATA	0	chr12:82974630	-	RP11-263K4.3	68175
7	AATTTTCATTTAT	0	chr12:84609094	-	RP11-788H18.1	-56024
7	AATTTTCGTTTTA	0	chr12:87272360	-	RP11-202H2.1	-39585
7	CAATTTCGCCATA	0	chr12:88358213	-	C12orf50	64983
7	AAATTTCCTGGAC	0	chr12:97598735	+	RP11-541G9.2	71252
7	CCTTTTCCTTACG	0	chr12:98612487	+	RP11-690J15.1	73736	RP11-690J15.1
7	CCGCCTCTTCCGA	1	chr12:100660905	+	SCYL2	-12
7	CACACATACACAC	0	chr12:101683170	+	UTP20	9284	UTP20
7	ATTTTTCCTTCCT	0	chr12:103245731	-	LINC00485	-27554	PAH
7	CACTTCCTTCCGG	1	chr12:112847467	+	RPL6	9175	RPL6
7	CAATTTCCTTCTA	0	chr12:119159529	+	RP11-3L23.2	39955
7	ATTTTTCCTTGGA	0	chr12:127165783	-	RP11-407A16.3	9081	RP11-407A16.4
7	AAATTTCCTCTCC	0	chr12:127325504	+	RP11-983C2.2	33732
7	TCATTTCGTTTCT	0	chr12:127677023	-	RP11-575F12.2	-45946
7	TTTTTTCCTTCCT	0	chr12:127914784	-	RP11-955H22.3	-90167
7	TGAGATCGCGCCA	0	chr12:128448133	+	LINC00507	48217
7	TCATTTCCTTAGG	0	chr12:128827394	+	RP11-553N19.1	-57128	TMEM132C
7	AAATTTCGACATG	0	chr12:128836370	+	RP11-553N19.1	-48152	TMEM132C
7	AAAATTCGCCCAA	0	chr13:19555880	+	LINC00442	-26518
7	AAAATTCATATGG	0	chr13:22381585	+	LINC00424	68120
7	TCTTTTCCCCTAC	0	chr13:23326517	+	RP11-363G2.4	-99394
7	GTCCTCCTTCCTG	0	chr13:31192021	-	USPL1	102	USPL1
7	AAATTTCCTCTTT	0	chr13:37149327	+	SERTM1	-98721
7	CATTTTCCTTTTG	0	chr13:54326152	+	LINC00558	-63401
7	AAATTTCCTTCTC	0	chr13:63363369	-	LINC00448	-56877
7	AAATTTCATATAT	0	chr13:64706769	-	LINC00355	-56625
7	ATTTTTCCCCCAG	0	chr13:71655233	-	LINC00348	65961	LINC00348
7	ATTTTTCCTTGCT	0	chr13:72513157	-	DACH1	-71827
7	ATTTTTCCTTAGA	0	chr13:81753009	-	LINC00564	48109
7	TTGTTTCCTGCCA	0	chr13:81913911	-	RP11-452B18.2	89339
7	AAATTTCCTTGTT	0	chr13:85098690	+	LINC00333	-37808
7	AAAATTCATATTG	0	chr13:89950876	+	LINC00440	25420
7	AAAAATCGTAATG	0	chr13:91762168	+	LINC00380	-20321
7	AATTTTCCTTCAG	0	chr13:93061864	-	GPC5-AS2	-69008	GPC5
7	CAATTTCCTTCAA	0	chr13:93458692	+	GPC5-AS1	-84825	GPC5
7	AATTTTCCCTAAA	0	chr13:104002970	-	RP11-123H22.1	-74579
7	CTATTTCCCTATT	0	chr13:104064941	+	RP11-123H22.1	-12608
7	AAAATTCCTGCAT	0	chr14:19334878	-	RP11-536C10.4	37909	RP11-536C10.4
7	GTTTTTCCTTAGG	0	chr14:19439482	+	RP11-536C10.16	26963
7	AAATTTCCCCCAG	0	chr14:19464729	+	CTD-2311B13.1	-41141
7	GGTTTTCGTTATG	0	chr14:19472309	+	CTD-2311B13.1	-33561
7	TTTTTTCCCCATC	0	chr14:19799410	-	RP11-146E13.4	-12765
7	ATTTTTCATATTT	0	chr14:20198926	-	OR4N2	11753	OR4N2
7	CTTTTTCCTTGAG	0	chr14:20284530	+	OR4M1	36130	OR4N2
7	AAATTTCCAGGGA	0	chr14:20295729	-	OR4M1	47329
7	GTATTTCCTTATA	0	chr14:20368601	+	OR4K5	-20139
7	CGACTTCCTGCTT	0	chr14:23299045	+	SLC7A7	-16
7	AAATTTCCTTCCA	0	chr14:26662556	-	RP11-314P15.2	-50045
7	TGATTTCCTTTTT	0	chr14:27404016	+	RP11-384J4.1	61678
7	AATTTTCGTTTAT	0	chr14:28162314	+	LINC00645	80521
7	ATTTTTCCTTATC	0	chr14:29084879	+	RP11-412H8.2	-2050
7	AAATTTCCTATAG	0	chr14:29197575	-	RP11-966I7.1	36908
7	GGTTTTCCCCGTA	0	chr14:29455549	+	CTD-2384A14.2	-7419	RP11-148E17.1
7	AAATTTCATATGG	0	chr14:29494151	-	CTD-2384A14.2	-46021	RP11-148E17.1
7	CAATTTCCTTCTT	0	chr14:38160676	-	FOXA1	-91431
7	TTTTTTCGTTGAT	0	chr14:45290365	-	RP11-398E10.1	-38333
7	TCTTCCCTTTCCT	0	chr14:50087348	-	RPL36AL	55	RPL36AL
7	CTACTTCGTAGGC	0	chr14:57335874	-	RP11-1085N6.5	24554	OTX2-AS1
7	ATTTTTCGTTTGG	0	chr14:57605510	+	RP11-108M12.3	-26132
7	AAAATTCATATAG	0	chr14:60879212	-	CTD-2568P8.1	89259
7	ATATTTCCTTTTT	0	chr14:62439039	+	SYT16	-14763
7	CATTTTCCCCATT	0	chr14:62443506	+	SYT16	-10296
7	AAAATTCGTTGCC	0	chr14:72410879	+	RGS6	11724	RGS6
7	CCTGTTCGTTCTC	0	chr14:74960407	+	ISCA2	-15	NPC2
7	TCATTTCCTCTCC	0	chr14:77924100	+	AHSA1	-112
7	TGATTTCCCTTCT	0	chr14:79253216	-	RP11-232C2.1	-32995
7	AAATTTCCCTCTG	0	chr14:83169851	+	RP11-406A9.2	60888
7	AAAATTCCTTTTA	0	chr14:83343843	-	RP11-11K13.1	-81278
7	TTTTTTCCTCCTC	0	chr14:83358520	+	RP11-11K13.1	-95955
7	ATATTTCGTGTGT	0	chr14:92254349	-	CATSPERB	-7298	TC2N
7	CCACCTCCTCCGG	0	chr14:93673562	+	C14orf142	-123	UBR7
7	GAATTTCCTTGCC	0	chr14:106420048	+	ADAM6	18310
7	TAATTTCCTGCTT	0	chr14:106720810	-	LINC00226	-23458
7	GCATTTCCTTGCC	0	chr15:21241788	+	RP11-854K16.3	93636
7	ATTTTTCCCCCCA	0	chr15:22300820	+	RP11-69H14.6	22811
7	AAGCACTTGAAAA	0	chr15:22487588	+	AC010760.1	30694
7	CACCATTTTTCAA	0	chr15:22487594	-	AC010760.1	30700
7	GGGGGATGCTGAC	0	chr15:22488365	-	AC010760.1	31471
7	TTTTTTCGTTTGT	0	chr15:23983102	+	NDN	-50652
7	ACATTTCCCTTCC	0	chr15:24012443	-	NDN	-79993
7	GTTTTTCATATTT	0	chr15:24271240	+	PWRN4	50922
7	AAATTTCCCTCCA	0	chr15:24468416	+	RP11-580I1.2	-11808	RP11-580I1.1
7	TTTTTTCCTTAAA	0	chr15:24705421	-	PWRN3	19148
7	AAAATTCCTCAGG	0	chr15:24852160	+	NPAP1	-68380
7	AAATTTCATGTCC	0	chr15:24872097	-	NPAP1	-48443
7	AAACTTCGTGCTG	0	chr15:24884574	+	NPAP1	-35966
7	ATTTTTCGTATTT	0	chr15:25098713	+	SNRPN	29920	SNRPN
7	AAAATTCGTATGG	0	chr15:27888901	+	RP11-30G8.2	22222
7	AAATTTCCCCCAT	0	chr15:36420961	+	RP11-684B21.1	82679	RP11-184D12.1
7	TTATTTCCCACAA	0	chr15:39757952	+	RP11-624L4.2	-6951
7	AAATTTCCTAAGT	0	chr15:46057668	+	RP11-718O11.1	60393	RP11-718O11.1
7	GATTTTCCTTTCA	0	chr15:55303362	-	RP11-548M13.1	-45582
7	AGATTTCCTGCTG	0	chr15:61800787	+	RP11-259A24.1	-89925	RP11-507B12.2
7	AATTTTCATCTAT	0	chr15:61924024	+	RP11-507B12.2	3624	RP11-507B12.2
7	TAATTTCCCACAA	0	chr15:66797329	-	ZWILCH	33	ZWILCH
7	TGTTTTCCTGTCC	0	chr15:78730471	+	IREB2	699	IREB2
7	AAATTTCCTTACC	0	chr15:87621620	+	RP11-138H10.2	36336
7	CTTTTTCCTTGGA	0	chr15:88914858	-	MRPL46	95792
7	CTGTTTCCTTCTT	0	chr15:95409644	+	CTD-2576F9.2	-9404
7	TAATTTCGTTTGC	0	chr15:97248387	+	SPATA8-AS1	78155
7	GCATATCGTTATC	0	chr15:97343626	+	SPATA8	17008
7	AGATTTCCTTTCT	0	chr15:97362545	-	SPATA8	35927
7	AATTTTCCTTCAT	0	chr15:97750671	+	CTD-2147F2.1	-88439
7	TTTTTTCCCCATC	0	chr15:97961656	+	CTD-2147F2.2	9526	CTD-2147F2.2
7	CAAGTTCGTTTGG	0	chr16:13886988	+	U95743.1	-13371
7	CAAATTCGTATTA	0	chr16:20702003	-	ACSM1	8209	ACSM3
7	ATTTTTCCCTCAT	0	chr16:25503232	+	CTA-249B10.1	-67742
7	AAAAATCACTTAG	0	chr16:25679298	+	HS3ST4	-24048
7	TCTTTTCCTGCAG	0	chr16:26231363	+	AC009158.1	-98064
7	AGATTTCATTCTT	0	chr16:26645293	-	AC002331.1	-39159
7	TTTTTTCCTCTAG	0	chr16:26770419	+	RP11-142A12.1	37225
7	TTTTTTCCTTTTT	0	chr16:31685869	+	CTD-2358C21.3	25917
7	CAACATCGTTTCT	0	chr16:32277648	+	RP11-56L13.1	-813
7	CTGTTTCCTTACA	0	chr16:32394496	+	RP11-626K17.3	75583
7	TACATTCGTCTCA	0	chr16:32519987	-	RP11-626K17.3	-49908
7	TATTTTCCTTTTC	0	chr16:32520738	+	RP11-626K17.3	-50659
7	TCTTTTCATTAAG	0	chr16:32530283	-	RP11-626K17.3	-60204
7	AAACTTCATTTTG	0	chr16:32558206	+	RP11-626K17.3	-88127
7	TGAGTTCGTGTCC	0	chr16:33606074	+	RP11-812E19.9	41622
7	TTGTTTCCTTTTG	0	chr16:33879513	-	LINC00273	82990
7	ATATTTCGTTATC	0	chr16:33907583	-	LINC00273	54920
7	ATATTTCCTTTTC	0	chr16:34006316	+	LINC00273	-43813
7	ATATTTCGTTTTC	0	chr16:34014505	+	LINC00273	-52002
7	CTATTTCCTTCAC	0	chr16:34312304	-	CTD-2144E22.6	-53683
7	ATTTTTCATTTTG	0	chr16:34418039	+	RP11-488I20.9	11993
7	CAGTTTCCCTCTC	0	chr16:49113363	-	RP11-22D3.1	-80055
7	GAATTTCGTTTTT	0	chr16:50156065	-	RP11-429P3.5	-211
7	AAAATTCGTAAAG	0	chr16:51265271	+	SALL1	-80085
7	TGTTTTCCCGCTT	0	chr16:51429253	+	RP11-437L7.1	-38810
7	AAATTTCCTTATG	0	chr16:51472378	+	RP11-437L7.1	-81935
7	AAAATTCCCTAAA	0	chr16:51832354	+	RP11-7O14.1	35925
7	GTTTTTCCTTAGG	0	chr16:61661137	-	RP11-109D24.1	66517
7	GTGTTTCGTGGTT	0	chr16:62011749	-	CDH8	59190	CDH8
7	AAAATTCCCGTTT	0	chr16:62567032	-	AC009110.1	-63243
7	CAGTTTCCTTCTT	0	chr16:65546505	-	LINC00922	63698	LINC00922
7	TTTTTTCCCTAAC	0	chr16:65962043	-	RP11-513N24.1	-64356
7	CATTTTCGTTATT	0	chr16:72396344	+	AC004158.3	-63502
7	AAATTTCATATGG	0	chr16:76399274	-	CNTNAP4	88099	CNTNAP4
7	ATTTTTCATTTCT	0	chr16:77403108	+	RP11-449J10.1	-64170	ADAMTS18
7	CCTTATCCTTGGG	0	chr17:7893651	+	GUCY2D	-12260
7	AAAAATCCTACAA	0	chr17:12610211	+	AC005358.3	-759	MYOCD
7	ATTTTTCCTTTAT	0	chr17:13050216	+	RP11-488L1.1	50992
7	ATATTTCCTTTTT	0	chr17:22229620	-	RP11-285M22.1	37460
7	TTTTGTTGGAAAC	0	chr17:22246024	+	RP11-285M22.1	53864
7	CAGTTTCCTCCTC	0	chr17:31785596	+	RP11-31I22.1	75183	ASIC2
7	TTTTTTCCTTTTG	0	chr17:32029581	-	RP11-118G23.1	13760	ASIC2
7	GAGTTTCCTGCCC	0	chr17:33914292	+	PEX12	-8410	AP2B1
7	CACTTTCCCTACG	0	chr17:37356363	+	RPL19	-172
7	CAATTTCCCTGGC	0	chr17:46256028	-	RP11-456D7.1	-7271	SKAP1
7	GGATATCGTTGGT	0	chr17:46513355	+	SKAP1	-5774
7	GGTTTTCCTGATG	0	chr17:54222944	-	ANKFN1	-7891
7	CAACTTCCCTAGT	0	chr17:54228417	-	ANKFN1	-2418
7	AAACCTCGAGCCA	0	chr17:61904505	-	PSMC5	-6	FTSJ3
7	CCACTTCCGCCAT	1	chr17:72772528	+	NAT9	-24
7	TGACTTCGTCCTA	0	chr17:72869537	+	FDXR	-381
7	AAAGTTCATATGG	0	chr18:1644992	+	CTD-2015H3.2	-10185	RP11-476K15.1
7	CAATTTCCTTGAC	0	chr18:2215043	-	RP11-161I6.2	25804	RP11-161I6.2
7	AAATTTCCTTTTG	0	chr18:2246797	-	RP11-161I6.2	-5950
7	CGCCACCCTTCCG	1	chr18:3261853	-	RP13-270P17.1	-5
7	TTTTTTCCCCCAG	0	chr18:10951016	-	RP11-513M1.1	57402	PIEZO2
7	TTTTTTCGTTAGA	0	chr18:13952711	+	MC2R	-37005
7	CAATTTCCTTCCA	0	chr18:28657455	+	RP11-408H20.1	-18096	DSC2
7	AAAATTCGTTTCA	0	chr18:28841244	-	DSG1	-56807
7	CCATTTCCTAGCT	0	chr18:28939357	+	DSG4	-17382	RP11-534N16.1
7	TTTTTTCCTCCTG	0	chr18:31846186	-	NOL4	-42671
7	TTTTTTCCCTTTC	0	chr18:36273037	-	RP11-687D19.1	-5075
7	AAATTTCCCCCTG	0	chr18:37400078	+	LINC00669	-19796
7	CAGTTTCGTTTGA	0	chr18:37450667	-	RP11-636O21.1	54137	RP11-636O21.1
7	ATGTTTCGATTAT	0	chr18:37538930	-	RP11-636O21.1	-34126
7	ATTTTTCCTGCTT	0	chr18:37663087	-	RP11-653G8.2	16838	RP11-653G8.2
7	GTTTTTCGTGATA	0	chr18:39199963	+	RP11-142I20.1	12186	RP11-142I20.1
7	ATTTTTCCCTATT	0	chr18:40790119	-	SYT4	67496
7	CAATTTCGTTTTC	0	chr18:42066842	-	CTC-782O7.1	44820	CTC-782O7.1
7	AAATTTCCTCCCC	0	chr18:43091220	+	RP11-749H17.2	4054	SLC14A2
7	ATATTTCGTGCCT	0	chr18:45726858	-	AC091150.1	-51813	ZBTB7C
7	CTTTTTCCTTTAA	0	chr18:51004953	-	RP11-671P2.1	89700
7	TGTTTTCCTTCCT	0	chr18:52266009	+	DYNAP	11022
7	TCTTTTCGCAAAT	0	chr18:52731036	+	CTD-2171N6.1	60501
7	GAAAATCGTTTTG	0	chr18:53330577	-	TCF4	1441	TCF4
7	TATTTTCCTTTAT	0	chr18:53927925	-	CTD-2008L17.2	-69432
7	ACTTTTCCCTTGC	0	chr18:58906789	+	CDH20	-94025
7	TTTTTTCCTTCCA	0	chr18:61426682	+	SERPINB7	6514	SERPINB7
7	AAATTTCCCTAAG	0	chr18:61660446	+	SERPINB8	23288
7	GTTTTTCCTTCGG	0	chr18:61714481	+	RP11-146N18.1	-56843
7	ATTTTTCCTTCCA	0	chr18:61815856	-	LINC00305	408	LINC00305
7	TCATTTCCCTAAA	0	chr18:61923080	-	RP11-909B2.1	4210	RP11-909B2.1
7	ATATTTCGTTATT	0	chr18:62884519	+	AC007948.1	-91573
7	TGTTTTCCTTCAC	0	chr18:63060191	+	RP11-453M23.1	-31057
7	TGATTTCGTTGTT	0	chr18:65313564	-	RP11-28O3.2	29751	RP11-638L3.1
7	ACTTTTCCTCTTT	0	chr18:65946183	-	RP11-421N8.2	-14119
7	AAAATTCCTAGAG	0	chr18:66599838	+	RP11-861L17.3	-30346
7	ATTTTTCGTAGAG	0	chr18:66790179	-	RP11-674P19.2	-89334
7	GTTTTTCGCACCT	0	chr18:66897679	-	RP11-674P19.2	18166
7	TTTTTTCCTTTTG	0	chr18:66978119	+	DOK6	-90171
7	ACATTTCCCTTAC	0	chr18:69243137	+	RP11-510D19.1	3055	RP11-510D19.1
7	AAAATTCCTGCTG	0	chr18:69497565	+	RP11-723G8.1	-6709
7	AGATTTCCCTGAG	0	chr18:69582565	-	RP11-736G13.1	29248	RP11-736G13.1
7	TAATTTCGTCTCA	0	chr18:76653612	+	CTD-2382H12.1	33829
7	AGCCGGCCTTCCG	1	chr19:3435234	+	C19orf77	45306	NFIC
7	ACGCCTCCTTCCG	1	chr19:7459940	+	CTB-133G6.2	-15	CTD-2207O23.3
7	CGTTTTCGCCCGC	0	chr19:10230589	-	EIF3G	-11
7	CCGCCCCTTCCGC	1	chr19:10514239	+	PDE4A	-13209	CDC37
7	GGAAATCGGGGGG	0	chr19:13001837	-	GCDH	-2
7	ACACTTCCGGGTA	1	chr19:16296108	-	FAM32A	-82
7	ATTTTTCCCATTG	0	chr19:22087226	+	ZNF43	-52299
7	AAAATTCCTTTTC	0	chr19:22145316	-	ZNF208	48435	ZNF208
7	GTTTTTCCTCCCT	0	chr19:22175634	-	ZNF208	18117	ZNF208
7	GAGTTTCGTTATT	0	chr19:22623818	+	AC025811.3	-14971	ZNF98
7	AAATTTCATATGG	0	chr19:22744661	-	CTC-457E21.2	29234
7	AAATTTCCCTCTA	0	chr19:22746305	+	CTC-457E21.2	30878
7	GGGGATCGATGGG	0	chr19:22769615	-	CTC-457E21.6	-16455
7	AATTTTCCTTTTT	0	chr19:24068118	+	RP11-255H23.4	-10615
7	ATATTTCCTTTTA	0	chr19:28096496	-	CTB-151G24.1	40895
7	ATTTTTCCCTGTG	0	chr19:32177519	-	AC011525.2	-90893
7	ATTTTTCCTAAAC	0	chr19:32434954	-	CTC-360P9.5	1350	CTC-360P9.5
7	CTATTTCGCTAGG	0	chr19:32481253	+	CTC-360P9.2	-23378	CTC-360P9.4
7	GCTCTTCCGGGCC	1	chr19:33572090	-	GPATCH1	305	GPATCH1
7	CCTTTTCCGGGTG	1	chr19:42363934	-	RPS19	-53
7	AAATTTCCCCCTG	0	chr19:43714197	-	PSG4	-4271
7	TCCTTTCATACTG	0	chr19:45011049	+	ZNF180	-6474
7	AGCTCCCTTTCCG	1	chr19:46366610	-	SYMPK	-62
7	AAAATTCATACTG	0	chr19:52941587	+	ZNF534	9148	ZNF534
7	GGATTTCCGGGTT	1	chr19:54024131	+	ZNF331	-146
7	AATTTTCGTTTAC	0	chr19:54251849	-	MIR519A2	-13365
7	CCATTTCGTATAT	0	chr2:5923507	+	AC010729.3	29221
7	AGATTTCGTTCAT	0	chr2:6065703	-	AC073479.1	-7115
7	GTGTTTCGTTCTG	0	chr2:6491002	-	AC105253.1	24552
7	CTGTTTCGTTCCG	1	chr2:13666321	-	AC092635.1	-11476
7	TATTTTCATTCAT	0	chr2:13763955	-	AC092635.1	86158
7	ATTTTTCATTTGT	0	chr2:13829216	+	AC016730.1	-33956
7	CAATTTCATTCTT	0	chr2:13952512	+	AC016730.1	89340	LINC00276
7	GAATTTCCTTTGT	0	chr2:14528807	+	LINC00276	12280	LINC00276
7	ATATTTCCTCCCC	0	chr2:14861941	-	AC011897.1	86727
7	GCTTTTCGTTTTG	0	chr2:16523410	-	AC010880.1	-12113
7	TAATTTCATATAG	0	chr2:17148396	+	AC080094.1	-2904
7	AAATTTCCCGTAA	0	chr2:17652678	-	RAD51AP2	47028
7	AAATTTCCCTTCC	0	chr2:17759450	+	VSNL1	39058	VSNL1
7	AAATTTCCCCTTT	0	chr2:19635999	+	AC010096.1	32723
7	GCACTTCCGGTCT	1	chr2:21022857	-	C2orf43	25	C2orf43
7	AAAATTCATATGA	0	chr2:22133139	+	AC068490.1	55284
7	AAATTTCGTTAGG	0	chr2:31364806	-	GALNT14	-3214
7	GTATTTCCTTATT	0	chr2:51533348	+	AC007680.2	-84446	AC007682.1
7	AATTTTCCCAAGG	0	chr2:75503400	+	TACR1	-76574
7	ATTTTTCGTTTGA	0	chr2:81139864	+	AC084193.1	-42549
7	AAATTTCGTGGGA	0	chr2:81634937	-	AC012075.2	59133
7	CAAATTCATATAT	0	chr2:82293705	+	AC079896.1	-60881
7	ATATTTCGTAGCG	0	chr2:82701441	-	AC010105.1	64394
7	TTTTTTCCCCATC	0	chr2:84490527	-	AC106874.1	-51704
7	AAATATTATAGTA	0	chr2:90439907	+	CH17-132F21.1	-18293
7	AATTTTCCTGGTA	0	chr2:103555861	-	AC007251.2	-43681
7	ATTTTTCCTTTTT	0	chr2:103695818	-	AC108051.3	67582
7	CATTTTCTTTATC	0	chr2:103873687	-	AC073987.1	-80969
7	TTTTTTCCCCATC	0	chr2:114858991	+	AC010982.2	21879
7	TGTTTTCCTTCTA	0	chr2:115144486	+	DPP10	-55389
7	CAATTTCCTGTGC	0	chr2:115687610	-	AC068542.2	-94445	DPP10
7	AAAATTCGTTTTA	0	chr2:118955327	+	AC093901.1	-11365
7	ATTTTTCCCATTG	0	chr2:119502640	+	RP11-19E11.1	90046
7	AAATTTCCTTTGG	0	chr2:119508441	-	RP11-19E11.1	84245
7	GGATTTCCCCCTT	0	chr2:119862351	+	C1QL2	54114
7	AAAATTCATATAT	0	chr2:127679703	+	AC114783.1	23232
7	ATTTTTCCCTAGG	0	chr2:129747512	+	AC068483.1	81786
7	AATTTTCGTGTTT	0	chr2:131386437	-	POTEJ	17384	POTEJ
7	ATATTTCCTTTTT	0	chr2:133005335	+	AC097532.2	46615
7	CAATTTCCTTCTA	0	chr2:137506852	+	THSD7B	-16262
7	TATTTTCCTTTAG	0	chr2:137521063	-	THSD7B	-2051
7	AAATTTCATATGG	0	chr2:139558151	+	NXPH2	-20233
7	AAATTTCCAGAGT	0	chr2:140036048	+	AC062021.1	-87686
7	ATTTTTCCTTTTA	0	chr2:140190776	-	AC016710.1	-36568
7	AAAATTCATATAT	0	chr2:143791700	+	ARHGAP15	-57230
7	AGTTTTCCCAGCA	0	chr2:154128561	-	AC079150.3	-65657
7	AATTTTCCTTTAC	0	chr2:154391165	-	RPRM	-55843	AC012501.2
7	GTTTTTCCTTTTT	0	chr2:154539548	-	AC012501.2	-89747
7	AAAATTCATATGG	0	chr2:154765409	-	GALNT13	36984	GALNT13
7	TTTTTTCCTATTG	0	chr2:154814287	+	GALNT13	85862
7	AAACTTCCTTATT	0	chr2:155785173	+	AC092625.1	39342
7	TTTTTTCGTTCTT	0	chr2:158299540	-	CYTIP	45933	CYTIP
7	AAAATTCACAAGG	0	chr2:167365644	-	SCN7A	-14887
7	TTTTTTCGTATTT	0	chr2:185432514	+	ZNF804A	-30578
7	ATTTTTCCTTGCA	0	chr2:193450552	-	AC013401.1	-44092
7	AGCTTTCCTTTTG	0	chr2:196329778	-	AC064834.1	16523	AC064834.1
7	ATTTTTCGTATTT	0	chr2:196475968	-	SLC39A10	35268	SLC39A10
7	TGGGTTCGTGCTG	0	chr2:199161579	+	AC005235.1	78242
7	ATATTTCGTTATT	0	chr2:213750096	-	AC108066.1	-25630	AC079610.1
7	GAATTTCGTGCCT	0	chr2:215422522	+	VWC2L-IT1	47603	VWC2L
7	TGTTTTCCTAGAG	0	chr2:220969756	-	AC114765.1	-620
7	AAATTTCCCTCAC	0	chr2:221071323	-	AC114765.2	79057	AC114765.2
7	TTTTTTCCTTTTC	0	chr2:230529594	-	DNER	49680	DNER
7	GAATTTCCCTCTA	0	chr2:231475934	-	AC010149.4	-31213
7	ATATTTCCCATTA	0	chr20:4293167	+	ADRA1D	-63446
7	TTGTTTCGTTTTT	0	chr20:6461289	+	RP11-199O14.1	33920	RP11-199O14.1
7	GGATTTCGTTTTT	0	chr20:6990489	+	RP4-764O22.1	-59771
7	ATATTTCCTTGGA	0	chr20:8328172	+	PLCB1-IT1	98822	PLCB1
7	ATTTTTCGTATTT	0	chr20:9029313	+	PLCB4	-20096
7	TATTTTCGTTTTA	0	chr20:9994273	-	ANKEF1	-21415
7	AAGTTTCCTGAGA	0	chr20:21777513	+	PAX1	91217
7	TGTTTTCCTTGGT	0	chr20:21833402	-	RP5-1185K9.1	-94882
7	CAAATTCATTATG	0	chr20:21865626	-	RP5-1185K9.1	-62658
7	AAAAATCACAAGC	0	chr20:22179084	+	RP5-1097P24.1	-22107
7	GCTGTTCGTGCCA	0	chr20:22296529	-	RP5-828K20.2	-33219
7	AGTTTTCGCTGTG	0	chr20:22510428	-	LINC00261	48852
7	AAATTTCCCTAAG	0	chr20:22536382	+	LINC00261	22898	LINC00261
7	AAATTTCGTTATA	0	chr20:23511230	+	RP3-333B15.4	-12524
7	AAATTTCCTATGG	0	chr20:24193831	-	RP5-1100I6.2	13429	RP5-1100I6.2
7	TTTTTTCCTTTGC	0	chr20:24259477	+	RP4-564O4.1	39245
7	CTAGTTCGGGTCT	0	chr20:29865823	-	DEFB115	20357
7	AAATTTCCCATTT	0	chr20:29888542	-	DEFB116	7846
7	GGGTTTCGTTATG	0	chr20:40654128	+	RP5-1121H13.3	-10010	RP5-1121H13.4
7	CAATTTCCCCATT	0	chr20:41670703	+	RP4-753D4.2	73321	PTPRT
7	CTGTTTCGTTTAC	0	chr20:42453196	+	RP5-1030M6.3	-70163
7	ATTTTTCCTTTAT	0	chr20:51730951	-	RP11-15M15.1	65138	TSHZ2
7	GAATTTCCTTTGC	0	chr20:53970472	+	RP5-1010E17.1	-69076
7	AATTTTCCATTAG	0	chr21:10911283	+	TPTE	79637	TPTE
7	TAATTTCCTAATG	0	chr21:17368544	+	LINC00478	-74297
7	GTTTTTCCCCTCA	0	chr21:21338041	+	AP000946.2	-65972
7	AATTTTCGTATTA	0	chr21:21558737	-	AP001171.1	72396
7	AATTTTCGTTTTT	0	chr21:23101916	+	LINC00317	7723	LINC00317
7	ATATTTCCTTACA	0	chr21:24433788	+	AP001255.2	-4024
7	TAATTTCCCAAAT	0	chr21:24675006	+	AP000459.4	82176
7	AAGTTTCCTGTGG	0	chr21:24733480	-	AP000459.4	23702	AP000459.4
7	AAAAATCCTCTAT	0	chr21:25808546	+	AP000476.1	7493	AP000476.1
7	AAATTTCATTTGG	0	chr21:25812013	-	AP000476.1	10960	AP000476.1
7	AAATTTCATATGG	0	chr21:25860819	+	AP000476.1	59766
7	ATTTTTCCTAATC	0	chr21:26238813	+	AP000235.2	25950	AP000235.2
7	AAATTTCCTCCTT	0	chr21:26276722	-	AP000402.3	-1652	AP000235.2
7	AAATTTCCCTATT	0	chr21:26534682	-	AP000233.3	34901
7	AAATTTCCTTCCC	0	chr21:26537984	-	AP000233.3	38203
7	ATTTTTCATTGCC	0	chr21:26621789	+	AP000233.4	84350	AP000233.4
7	AAAAATCGTAATG	0	chr21:26676661	-	AP000233.4	29478	AP000233.4
7	GATTTTCGTTAGG	0	chr21:37857821	+	AP000695.1	-343	CLDN14
7	GTTTTTCCCCGCG	0	chr22:16216262	+	LA16c-83F12.6	15071	LA16c-83F12.6
7	TGCTATCATTTAG	0	chr22:16905370	-	KB-67B5.17	-96578
7	AAATTTCCCATAG	0	chr22:17208826	+	AC005301.8	20709
7	AGCCTTCCGCCCC	1	chr22:30988175	-	RP1-56J10.8	-6120	PES1
7	CATTTTCGTGATG	0	chr3:505017	+	AC090044.1	-72896
7	AATTTTCCTTTAC	0	chr3:937838	-	AC090044.2	39032
7	TTTTTTCCTTTTC	0	chr3:950232	+	AC090044.2	51426
7	AAATTTCCCTCTA	0	chr3:1074720	+	AC087430.1	24902
7	TTTTTTCGTGTTG	0	chr3:3638474	-	AC026188.1	30506	AC026188.1
7	AAATTTCCTTTGA	0	chr3:5938695	+	AC027119.1	-65833
7	TTTTTTCGTTGCT	0	chr3:17085157	+	PLCL2-AS1	527	PLCL2
7	AATTTTCCTTTAC	0	chr3:21419547	-	RP11-180N14.1	35889
7	AATTTTCGTTATA	0	chr3:21731776	-	ZNF385D	61151	ZNF385D
7	TATTTTCCTCTTA	0	chr3:26586744	-	AC099754.1	77437
7	AAATTTCCTTAAG	0	chr3:26686187	-	LRRC3B	21891	LRRC3B
7	TGATTTCGTTTGC	0	chr3:34105781	+	AC018359.1	-95044
7	AAATTTCCTTATT	0	chr3:34503930	-	AC018359.3	81442
7	AAATTTCATATGG	0	chr3:34514612	-	AC018359.3	70760
7	ATTTTTCCTATAT	0	chr3:34584924	-	AC018359.3	448	AC018359.3
7	GTTTTTCCTTATA	0	chr3:34685000	-	AC018359.3	-99628
7	AAAATTCATATGG	0	chr3:38968960	+	SCN11A	23092	SCN11A
7	TTTTTTCCCATCT	0	chr3:39923448	+	MYRIP	73044	MYRIP
7	GAGCTTCTTCCGG	1	chr3:42003732	-	ULK4	190	ULK4
7	CAACTTCCTGACT	0	chr3:48481602	+	TMA7	-64	CCDC51
7	TTGCTTCGTTGCC	0	chr3:59942076	-	NPCDR1	15507	FHIT
7	CAGTTTCCTCATC	0	chr3:66624426	-	LRIG1	-72991
7	AAAAATCGTTCTG	0	chr3:74139851	+	RP11-508O18.1	90896
7	ATTTTTCCCATTT	0	chr3:79839880	+	ROBO1	-22915
7	TGATTTCCCTCCT	0	chr3:80789677	-	RP11-47P18.2	-24370
7	ATTTTTCCTTATG	0	chr3:80996751	+	RP11-6B4.1	-46267
7	TCATTTCCTTTGG	0	chr3:81074728	-	RP11-6B4.1	31710	RP11-6B4.1
7	GGATTTCCCCCTT	0	chr3:81165098	-	RP11-520D19.1	92967
7	ATTTTTCGTTTTT	0	chr3:85993250	-	CADM2-AS1	83907	CADM2
7	TTTTTTCGTTATT	0	chr3:86155123	-	CADM2-AS1	-77966
7	AAATTTCGTGGGT	0	chr3:86229468	+	RP11-789F5.1	87043
7	AGTTTTCATTGTT	0	chr3:86243892	-	RP11-789F5.1	72619
7	AAATTTCATCTGC	0	chr3:86260440	+	RP11-789F5.1	56071
7	TTTTTTCGTTTTC	0	chr3:86265299	+	RP11-789F5.1	51212
7	ATTTTTCCTCACT	0	chr3:86463714	+	RP11-331K15.1	-67378
7	CTGTTTCCCCTCC	0	chr3:86575311	-	RP11-331K15.1	44219
7	AATTTTCGCTGCC	0	chr3:86586713	-	RP11-331K15.1	55621
7	TTTTTTCATACTG	0	chr3:87743823	-	RP11-451B8.1	98956
7	AAATTTCATATGG	0	chr3:96268221	-	MTRNR2L12	68779
7	AAAATTCATATGG	0	chr3:96275166	+	MTRNR2L12	61834
7	CAATTTCCTTCAA	0	chr3:97885662	+	OR5H15	-1881
7	TAATTTCCTTCTT	0	chr3:108056699	+	HHLA2	41324	HHLA2
7	ATATTTCGTTTAA	0	chr3:108531110	+	TRAT1	-10434
7	ATTTTTCCTCTCT	0	chr3:108867338	+	RP11-59E19.1	11778	RP11-59E19.1
7	AAATTTCCCAAAT	0	chr3:108962480	-	LINC00488	65469
7	AATTTTCCTTCGT	0	chr3:109179736	+	RP11-702L6.4	50900
7	GGATTTCCCTTTC	0	chr3:109383799	+	RP11-457K10.1	16846	RP11-457K10.1
7	AAATTTCATATGG	0	chr3:110563200	+	RP11-553A10.1	49123
7	AAAATTCGTATGG	0	chr3:111976056	+	SLC9C1	37049	SLC9C1
7	CTACTTCCGCCAG	1	chr3:129118513	+	EFCAB12	28981
7	CAACTTCTGGCGG	0	chr3:129118519	-	EFCAB12	28975
7	GTTTTTCGTTGTT	0	chr3:138745726	+	PRR23B	-5958	MRPS22
7	AAAAATCGTTATA	0	chr3:138804323	+	BPESC1	-18703	MRPS22
7	AAATTTCGTAAAC	0	chr3:138808579	+	BPESC1	-14447	MRPS22
7	CAGTTTCCCTCTA	0	chr3:139731689	-	CLSTN2	77663	CLSTN2
7	ATTTTTCGCATAT	0	chr3:140452852	+	TRIM42	55972
7	CCTGTTCTTCCGG	1	chr3:141030593	-	ZBTB38	-12461	RP11-438D8.2
7	GCGGTTCCCACCC	0	chr3:141030665	+	ZBTB38	-12389	RP11-438D8.2
7	TTTTTTCCCCATG	0	chr3:154156477	+	GPR149	-8973
7	CTTTTTCCTTTTT	0	chr3:157692344	-	RP11-290K4.1	3581
7	AGTTTTCCTTCTA	0	chr3:158708596	+	IQCJ-SCHIP1	-78444
7	AAAGTTCGTTAGA	0	chr3:161244689	+	OTOL1	30094
7	AAATTTCCTTTTG	0	chr3:163102969	+	CT64	-23618
7	AGATTTCCCAGCT	0	chr3:169230973	+	RP11-641D5.2	65319	MECOM
7	ATTTTTCCTCCAC	0	chr3:172914582	-	RP11-324C10.1	43056	RP11-324C10.1
7	TTTTTTCCTTTAG	0	chr3:178601058	-	RP11-385J1.2	-22865
7	TTTTTTCGTTATG	0	chr3:180050397	-	RP11-420J11.2	-81564
7	CGTTTTCCTTCCA	0	chr3:184479722	+	RP11-329B9.1	11221	RP11-329B9.1
7	GCAGTTCGTACTA	0	chr3:186391403	+	HRG	7663	HRG
7	ATTTTTCGTATAT	0	chr3:189388950	-	TP63	39735	TP63
7	GTATTTCGTCTAC	0	chr3:191857080	+	FGF12-AS1	-98745
7	AGACTTCGTTTTA	0	chr3:191915169	-	FGF12-AS1	-40656	FGF12
7	TTTTTTCATTTTT	0	chr3:192333699	-	FGF12-AS3	99080	FGF12
7	CTTTTTCCTTATG	0	chr4:9454394	-	DEFB131	8135
7	AAAAATCATATGA	0	chr4:12131002	-	RP11-168E17.1	-94072
7	CTTTTTCGTAACT	0	chr4:20816243	+	RP11-362J17.1	47813	KCNIP4
7	TAGTTTCGTTTTT	0	chr4:36742425	+	RP11-722M1.1	-98903
7	TTTTTTCATGTAC	0	chr4:37243057	+	KIAA1239	-2784
7	AAAATTCCTTTAA	0	chr4:42304042	-	RP11-63A11.1	89243	RP11-63A11.1
7	AATTTTCCTACAG	0	chr4:43982990	+	RP11-663P9.1	647	RP11-663P9.1
7	TAATTTCGTAACC	0	chr4:44985241	+	RP11-362I1.1	-26315
7	TTTTTTCGTATTT	0	chr4:45004418	+	RP11-362I1.1	-7138
7	TTTTTTCGTTTTC	0	chr4:46107324	-	GABRG1	18774	GABRG1
7	AGATTTCCTATTT	0	chr4:46157187	+	GABRG1	-31089
7	AGTTTTCGTTCTG	0	chr4:46194814	-	RP11-320H14.1	51418
7	AAAATTCCTTCCC	0	chr4:46205527	-	RP11-320H14.1	40705
7	CTCTTTCGTATTT	0	chr4:46211641	+	RP11-320H14.1	34591
7	TTTTTTCGTTTCT	0	chr4:47459457	-	COMMD8	6279	COMMD8
7	AAATTTCCCTCTA	0	chr4:48062847	-	NIPAL1	44057
7	CTATTTCCTTCAG	0	chr4:49077517	-	CWH43	89254
7	GTTTTTCCTGCTC	0	chr4:58616496	-	RP11-4O3.2	30296
7	ATTTTTCCTTATA	0	chr4:65369742	+	TECRL	-94556
7	ATTTTTCCTCAGA	0	chr4:69558110	+	UGT2B15	-21764
7	ATTTTTCGATCAC	0	chr4:70242136	-	UGT2B28	95920
7	ATTTTTCGTTTGA	0	chr4:70371989	-	UGT2B4	19743	UGT2B4
7	CAAAATCGTGGGT	0	chr4:70680955	+	SULT1B1	-27276
7	TTTTATCGCTCGC	0	chr4:71238966	+	SMR3B	3157	SMR3B
7	AATTTTCCTTTAT	0	chr4:72685014	+	RP11-545L5.1	4683
7	AAATTTCCCACCA	0	chr4:75419152	-	RP11-727M10.2	56820	AC142293.3
7	TTTTTTCCCTAAG	0	chr4:78392389	+	RP11-625I7.1	23051	RP11-625I7.1
7	TAATTTCGATTTT	0	chr4:104597070	-	TACR3	43903	TACR3
7	TTTTTTCTTCCTC	0	chr4:109541729	+	RPL34	8	RPL34
7	ATATTTCCTTTCC	0	chr4:112502646	+	RP11-255I10.2	-59004
7	TATTTTCCTAAGT	0	chr4:117319070	+	MTRNR2L13	99055
7	GAATTTCGATTGC	0	chr4:117916998	-	TRAM1L1	89738
7	TTTTTTCGTTTAC	0	chr4:130772384	-	RP11-422J15.1	79571
7	GTTTTTCCTTCAG	0	chr4:135965640	-	RP11-553P9.2	-22747
7	GTTTTTCCCCCTA	0	chr4:135984163	-	RP11-553P9.2	-4224
7	TTTTTTCGTTGGT	0	chr4:135998442	+	RP11-553P9.2	10055
7	AATTTTCCCATCC	0	chr4:136712401	-	RP11-780O17.1	14658
7	AAATTTCCTTGGC	0	chr4:136732095	+	RP11-780O17.1	-5036
7	ATTTTTCCTTTTA	0	chr4:136757749	-	RP11-780O17.1	-30690
7	TGATTTCCTTTTT	0	chr4:136928023	-	RP11-775H9.3	92372
7	TTTTTTCGTTTCT	0	chr4:137021352	-	RP11-775H9.3	-957
7	AAATTTCCTAGAA	0	chr4:137130853	+	RP11-775H9.1	83790	RP11-775H9.2
7	TAATTTCCTTTAC	0	chr4:138473854	+	RP11-714L20.1	6970	RP11-714L20.1
7	TTTTTTCCTTTAG	0	chr4:138735233	+	RP11-793B23.1	6374	RP11-793B23.1
7	AATTTTCCTTATA	0	chr4:139540022	+	RP11-173E2.2	46701
7	CAATTTCCCCCAG	0	chr4:145544975	-	HHIP	-22197
7	CGTTTTCGTTATC	0	chr4:147533615	-	POU4F2	-26429
7	AAATTTCATTTGG	0	chr4:150101645	+	RP11-24I21.1	26199	RP11-24I21.1
7	ATTTTTCCCTCTA	0	chr4:157948139	-	GLRB	-49069
7	TTTTTTCCTGTCT	0	chr4:160412390	-	RP11-138A23.2	92706
7	TTTTTTCCTTTAA	0	chr4:160650327	+	RP11-6C14.1	48609	RP11-6C14.1
7	AATTTTCCTTTTA	0	chr4:163113461	+	FSTL5	-28274
7	TGAATTCCCAGCC	0	chr4:166512157	-	RP11-340B18.1	-93633
7	CTGGTTCGTTTTC	0	chr4:166586493	-	RP11-340B18.1	-19297
7	ATTTTTCCCTTCA	0	chr4:168285934	+	RP11-436A7.1	-55994
7	GGAGTTCCTTCTG	0	chr4:168291409	+	RP11-436A7.1	-61469
7	GGATTTCCTTTGT	0	chr4:168938177	+	ANXA10	-75488	RP11-310I9.1
7	TCTTTTCGTGTAA	0	chr4:171302066	+	RP11-789C1.2	37827
7	AAATTTCCCTCCT	0	chr4:174597969	+	RP11-475B2.1	83147
7	AAATTTCATATTT	0	chr4:174965484	+	RP11-161D15.3	-53472
7	GGTCTTCCTATGT	0	chr4:175895001	+	RP13-577H12.2	5531	ADAM29
7	GTATTTCATTTTC	0	chr4:175948200	-	RP13-577H12.2	-47668
7	TTTTTTCCTTTTG	0	chr4:176321534	-	RP11-287F9.2	2727	RP11-287F9.2
7	TATTTTCCTTAAG	0	chr4:178769787	+	RP11-162G9.1	59303	RP11-389E17.1
7	CATTTTCCTCCTC	0	chr4:188486457	+	RP11-237D3.1	-48095	RP11-565A3.2
7	TAATTTCCTTTCT	0	chr5:1978172	-	RP11-259O2.3	9965
7	CCCTTTCCTGCCC	0	chr5:2005129	-	RP11-259O2.3	36922
7	TTTTTTCGTTGAT	0	chr5:4890326	+	CTD-2046I8.1	23693
7	GAAATTCCTTAAA	0	chr5:5983736	+	CTC-471C19.1	38660
7	AAATTTCATATGG	0	chr5:6922954	-	RP11-122F24.1	-10828
7	GGATTTCCCAAAT	0	chr5:9726899	+	TAS2R1	-14409	CTD-2143L24.1
7	ATTTTTCGTGGTT	0	chr5:9843750	-	RP11-447B18.1	-10738	CTD-2143L24.1
7	ATATTTCGCTTTG	0	chr5:10077497	+	CTD-2199O4.1	-59752
7	CTTTTTCCTCCTA	0	chr5:11829494	-	CTNND2	74661	CTNND2
7	AAATTTCCTTAAA	0	chr5:12650444	-	CT49	75476	CT49
7	CTATTTCGTTTAT	0	chr5:13091567	-	RP11-419C19.2	-58569
7	TCATTTCCTTCTC	0	chr5:13112111	-	CTC-305H11.1	-63846
7	AGATTTCGTTACT	0	chr5:16037136	+	RP11-19O2.1	-92150
7	AACATTCCTTATG	0	chr5:16259264	+	RP11-19O2.2	78918
7	AAATTTCATATGG	0	chr5:19133093	-	RP11-124N3.3	9362	RP11-124N3.3
7	TAATTTCCCTCTG	0	chr5:20276115	-	RP11-420O16.1	-29558	CDH18
7	ATATTTCCCCCAA	0	chr5:20310534	-	RP11-420O16.1	4861	CDH18
7	CAATTTCCTTAAC	0	chr5:22888463	+	CDH12	-34732
7	ATTTTTCCTCCTA	0	chr5:23007754	+	CTD-2234B20.1	-5402
7	AAATTTCGTTTCT	0	chr5:23411855	-	PRDM9	-95408
7	ATATTTCATATTT	0	chr5:23481046	-	PRDM9	-26217
7	ATTTTTCGTATTT	0	chr5:23596686	+	PRDM9	89423
7	ATTTTTCCTAATC	0	chr5:23989214	+	C5orf17	37542
7	AAAATTCATATGG	0	chr5:24027733	+	C5orf17	76061
7	ACATTTCCTTTGG	0	chr5:24050472	-	C5orf17	98800
7	AGTTTTCCCTGCC	0	chr5:24301759	+	CTD-2074D8.1	51793
7	TAATTTCCTTCTA	0	chr5:24440377	-	CTD-2074D8.1	-86825
7	GGATTTCCTTGTA	0	chr5:24832999	+	RP11-730N24.1	7693
7	TTTTTTCCTTTTG	0	chr5:26731309	+	CTD-2533K21.4	18797	CTD-2533K21.4
7	AAAATTCGTTTGC	0	chr5:26744724	+	CTD-2533K21.4	5382	CTD-2533K21.4
7	ATTTTTCCTTATC	0	chr5:26831726	-	CTD-2533K21.4	-81620
7	TTTTTTCCTTCCC	0	chr5:27185559	-	CDH9	-64302
7	TTTTTTCGTATTT	0	chr5:27218853	-	CDH9	-97596
7	CATTTTCCTTCTG	0	chr5:27345344	+	CTD-3007L5.1	91174
7	GGATTTCGTTTGG	0	chr5:27363511	-	CTD-3007L5.1	73007
7	AAATTTCCTGCTG	0	chr5:28715224	+	CTD-2134P3.1	94132
7	ACTTTTCCCCCTC	0	chr5:29115131	+	CTD-2118P12.1	-28478
7	GTATTTCCCTAGC	0	chr5:29212226	-	CTD-2118P12.1	68617
7	TAATTTCCTTTCA	0	chr5:29223446	-	CTD-2118P12.1	79837
7	TTATTTCGTTTGG	0	chr5:29405183	-	CTD-2010I22.2	-9095
7	AAAATTCATATAA	0	chr5:29493486	-	CTD-2010I22.2	-97398
7	TATTTTCCTGTTG	0	chr5:33015400	+	CTD-2066L21.2	2313	CTD-2066L21.1
7	AAATTTCCCTAAT	0	chr5:33103946	-	CTD-2066L21.2	-86233	CTD-2066L21.3
7	CGAAATCGTCTGT	0	chr5:35163348	+	PRLR	67446	PRLR
7	AAATTTCCTTCAT	0	chr5:38675309	-	CTD-2196P11.2	-6862
7	AAAATTCGTTTTA	0	chr5:40080768	-	LINC00603	28376
7	TAATTTCCTTCTG	0	chr5:40245872	-	LINC00604	-14886
7	AAATTTCCTTTTT	0	chr5:41201449	+	C6	60091	C6
7	ATTTTTCATTTGG	0	chr5:41452690	-	PLCXD3	58040	PLCXD3
7	GTATTTCCCTTCT	0	chr5:42177417	+	RP11-112L7.1	-10950
7	AAATTTCCTTAAC	0	chr5:42233821	+	RP11-112L7.1	45454
7	AAATTTCGTGGAA	0	chr5:42452674	+	GHR	28796	GHR
7	TTTTTTCCTTTTT	0	chr5:45832941	+	CTD-2013M15.1	-57376
7	TCTTTTCGTTTTT	0	chr5:45935339	-	CTD-2013M15.1	45022
7	AGTTTTCCTTTTC	0	chr5:49650374	+	EMB	86827
7	TTTTTTCCCATTT	0	chr5:50202521	-	RP11-317O24.2	27834
7	TTTTTTCCCTATC	0	chr5:63755499	-	RGS7BP	-46626
7	TTTTTTCCCTAAA	0	chr5:84633020	-	CTD-2331D11.2	83249
7	ATTTTTCCTTTAT	0	chr5:84661828	-	CTD-2331D11.2	54441
7	TTTTTTCCTTAAA	0	chr5:84662026	-	CTD-2331D11.2	54243
7	ATTTTTCCTGTTT	0	chr5:86340478	+	RP11-72L22.1	77341	RP11-72L22.1
7	TGATTTCGTTTTA	0	chr5:86869546	-	CTD-2316B1.1	-88312
7	AAATTTCATATGG	0	chr5:86989018	-	CTD-2316B1.1	31160
7	AGATTTCCTACAG	0	chr5:87015989	+	CTD-2316B1.2	13097	CTD-2316B1.2
7	CTATTTCCTTCCG	1	chr5:94675047	-	FAM81B	-52000
7	AATTTTCCCTCCT	0	chr5:97291389	-	RP11-455B3.1	74266
7	GATTTTCGTGAGT	0	chr5:100331380	+	ST8SIA4	-92410
7	TTTTTTCCTTTAT	0	chr5:106398211	-	CTC-254B4.1	-51496
7	AAATTTCATACCG	0	chr5:110594662	-	AC010468.2	11125	CAMK4
7	ATTTTTCCCTCCT	0	chr5:119027370	+	FAM170A	62079
7	GTTTTTCCTTTTG	0	chr5:135661550	-	TRPC7-AS2	22106	TRPC7
7	TTTTTTCCTTTAT	0	chr5:135890229	+	RP11-114H21.2	87864
7	CTTTTTCCTTTAA	0	chr5:136106489	+	CTB-1I21.1	35874
7	AAAATTCGTATAA	0	chr5:140778884	+	PCDHGA9	-3635	PCDHGA2
7	GAATTTCGTATCT	0	chr5:144711612	-	CTC-806A22.1	49621
7	AAATTTCATGTCT	0	chr5:144770221	+	CTC-806A22.1	-8988
7	CCGGTTCCCCTCT	0	chr5:145562357	-	LARS	-134
7	AAAATTCGTTTCC	1	chr5:151709927	-	NMUR2	74913
7	TTTTTTCCTTTTT	0	chr5:166820141	-	CTB-105L4.2	-83266	TENM2
7	AAAATTCATATGG	0	chr6:6374993	+	F13A1	-53747	LY86-AS1
7	AAAATTCGTATGA	0	chr6:22243337	+	RP3-404K8.2	-17315
7	CAGCCCCTTCCGG	1	chr6:30640795	-	DHX16	19	DHX16
7	GCGTCTCTTCCGG	1	chr6:34393872	+	RPS10	30	RPS10
7	CTTTTTCCTCCTA	0	chr6:54661906	-	RP11-524H19.2	43747
7	AAATTTCCTTTTC	0	chr6:55000680	-	HCRTR2	-38369
7	AAATTTCCTTTGT	0	chr6:55088266	+	HCRTR2	49217	HCRTR2
7	AAATTTCATGACA	0	chr6:57256226	-	PRIM2	73805	PRIM2
7	ACATTTCCCCAGA	0	chr6:57604341	-	RP11-343D24.2	-86553
7	ACATTTCATATGG	0	chr6:57626502	+	RP11-343D24.2	-64392
7	AAAAATCATTTGG	0	chr6:57722089	+	RP11-343D24.2	31195
7	TATTTTCCTTTTC	0	chr6:62229466	-	MTRNR2L9	-54541
7	AAATTTCCCTCTA	0	chr6:63944833	+	FKBP1C	23483
7	ACTTTTCGTCAGG	0	chr6:64096440	+	LGSN	-66558
7	ATTTTTCCCTATC	0	chr6:72497143	-	RIMS1	-99262
7	GTTTTTCCTTAAA	0	chr6:72575910	+	RIMS1	-20495
7	TTTTTTCCTTTAA	0	chr6:75431582	+	RP11-554D15.3	12413	RP11-554D15.3
7	AAATTTCCTTAAG	0	chr6:77334444	-	RP11-35J1.1	-31104
7	AAATTTCCTTCTA	0	chr6:79463357	+	RP11-173D14.3	59663
7	CAACTTCCCACCC	0	chr6:85013662	-	KIAA1009	-76309
7	ATTTTTCCCATTG	0	chr6:85213343	-	RP1-90L14.1	52527	RP1-90L14.1
7	AAATTTCATATGG	0	chr6:85254005	+	RP1-90L14.1	11865	RP1-90L14.1
7	TAATTTCATTATT	0	chr6:85300812	-	RP1-90L14.1	-34942
7	AGAATTCCTTCCA	0	chr6:85571455	+	TBX18	-97218
7	AATTTTCCTTCCA	0	chr6:88928414	+	CNR1	-52336
7	TAATTTCGTTATA	0	chr6:92437760	+	CASC6	-37614
7	AAAATTCCTAATG	0	chr6:93474287	-	RP11-127B16.1	-40740
7	GCTTTTCCCTCTG	0	chr6:94210393	-	EPHA7	-81128
7	ATTTTTCCTTAGA	0	chr6:94218103	-	EPHA7	-88838
7	AAATTTCCTTCTT	0	chr6:94541582	-	RP11-524K14.1	-55035
7	AGTTTTCCTTCTT	0	chr6:94949322	-	RP3-463P15.1	75685
7	TTTTTTCCTTTTT	0	chr6:96407870	-	FUT9	-55989
7	CTTTTTCCTGCCT	0	chr6:96411846	+	FUT9	-52013
7	GAATTTCCCCCCG	0	chr6:97039608	-	FHL5	29185	FHL5
7	AATATTCGTTTTG	0	chr6:98638117	+	RP11-111D3.2	24442	RP11-436D23.1
7	AAATTTCCCTGGG	0	chr6:100394397	-	MCHR2-AS1	-47422	MCHR2
7	TTTTTTCCGTTGA	1	chr6:115884881	-	RP11-282C5.1	70474
7	AAATTTCATATGG	0	chr6:116017704	+	RP11-282C5.1	-62349
7	CAATTTCCCTCAG	0	chr6:119751995	+	MAN1A1	-81069
7	ATTTTTCCCTCCT	0	chr6:130659208	-	SAMD3	27362	SAMD3
7	CGATTTCGTTTTT	0	chr6:151967079	+	ESR1	-44551
7	GCATTTCCTGGAG	0	chr7:6426892	+	RAC1	12739	RAC1
7	CAATTTCGTTGCA	0	chr7:20285929	+	MACC1	-28902
7	AATTTTCGTTTTT	0	chr7:20726923	-	ABCB5	72094
7	TTTTTTCCTTCTG	0	chr7:22071213	+	CDCA7L	-85511
7	GTAGCTCTTCCGG	1	chr7:23338823	+	MALSU1	5	MALSU1
7	ATTTTTCCCTAAC	0	chr7:23980786	-	AC009508.1	-43832
7	TGGGTTCGTTTCA	0	chr7:23983091	-	AC009508.1	-46137
7	TGATTTCCTTTGA	0	chr7:24203866	-	AC004485.3	91472
7	AAAATTCCTTTCC	0	chr7:26586803	+	AC004947.2	-4637
7	AATTTTCATATTT	0	chr7:32318229	-	PDE1C	20712	PDE1C
7	AAATTTCATATGG	0	chr7:34270664	-	AC009262.2	21527	AC009262.2
7	TAATTTCCTGTTG	0	chr7:34703637	+	AC005493.1	-3865	NPSR1
7	CCGTTTCCTCCCA	0	chr7:50253167	+	AC020743.3	-9253
7	CAGTTTCCTTCTG	0	chr7:50985277	+	RP4-724E13.2	50834	RP4-724E13.2
7	CATTTTCCTATTT	0	chr7:52179192	-	RP11-153N17.1	81417
7	CAATTTCCTTTCC	0	chr7:52195154	-	RP11-153N17.1	65455
7	TTTTTTCCTCTAG	0	chr7:53086176	-	POM121L12	-17172
7	TTATTTCCTTTCT	0	chr7:53544170	+	GS1-278J22.1	40639
7	CTGTTTCCTCCTT	0	chr7:53587608	+	GS1-278J22.1	-2799
7	AGTTTTCCTGTCA	0	chr7:53860578	-	GS1-179L18.1	19046	GS1-179L18.1
7	ATTTTTCCCTCTA	0	chr7:53957326	-	RP11-806J6.1	58111
7	AGATTTCATTTTT	0	chr7:54078333	+	RP11-806J6.1	-62896
7	AATTTTCGTTTGC	0	chr7:54089567	+	RP11-806J6.1	-74130
7	AAATTTCCCTCTA	0	chr7:54388992	+	RP11-436F9.1	-9397
7	TTATTTCCTTGTT	0	chr7:54547147	+	VSTM2A	-62870
7	AAAATTCCTTAAT	0	chr7:54736695	-	GS1-18A18.2	-90208
7	GCAAATCGTTTCT	0	chr7:56598632	-	RP11-760D2.5	7191
7	GAATTTCGCTCTT	0	chr7:56619649	-	RP11-760D2.5	-13826
7	AAATTTCCTAACA	0	chr7:56689094	-	RP11-760D2.5	-83271
7	TATTTTCCCCTCC	0	chr7:57120973	+	ZNF479	86598
7	ATTTTTCATATAA	0	chr7:57280197	+	RP11-1217F2.15	9684	RP11-1217F2.15
7	AAATTTCATTAAT	0	chr7:57291489	+	RP11-1217F2.15	-1608
7	AAATTTCCCCATG	0	chr7:57294347	-	RP11-1217F2.15	-4466
7	ATATTTCCTTTTT	0	chr7:62416165	-	RP11-196D18.1	98644
7	ATATTTCCTTTTG	0	chr7:62430362	-	RP11-196D18.1	84447
7	ACATTTCCTCCCC	0	chr7:62446846	-	RP11-196D18.1	67963
7	GTCTTTCCTCTGT	0	chr7:62484576	-	RP11-196D18.1	30233
7	TTTTTTCCCCAGA	0	chr7:62488373	+	RP11-196D18.1	26436
7	AAAATTCATATGG	0	chr7:62638539	-	RP5-905H7.3	63484
7	TATTTTCGTGTTT	0	chr7:62680175	-	RP5-905H7.3	21848
7	CATTTTCCCCATT	0	chr7:62747481	+	RP5-905H7.3	-45458
7	TCATTTCGTGTCC	0	chr7:62935693	-	AC073188.1	-76833
7	AAATTTCACCTAT	0	chr7:63478956	-	LINC01005	11527
7	AGAGTTCCAGGCG	0	chr7:66461664	-	TYW1	-137
7	TGGCTTCCGCCGG	1	chr7:73668787	+	RFC2	-13
7	AAATTTCCCAAAG	0	chr7:82886567	-	PCLO	-94321
7	AATTTTCGTGCTT	0	chr7:86219552	-	GRM3	-53677
7	ATATTTCCTTAGT	0	chr7:86724304	+	CTA-254O6.1	-14550
7	GTATTTCGTTATA	0	chr7:87598095	-	ADAM22	34638	ADAM22
7	TAGTTTCGTTACA	0	chr7:87894147	+	CTB-167B5.2	8918
7	ACATTTCCTTAGA	0	chr7:91094513	-	RP11-142A5.1	91650	RP11-142A5.1
7	AAATTTCCTTTCT	0	chr7:97379860	+	TAC1	18641
7	CTCGCCCCTTCCG	1	chr7:100210061	-	MOSPD3	337	MOSPD3
7	CGCTTCCTTCCGG	1	chr7:102105381	+	LRWD1	6	LRWD1
7	GCGCTTCCCAACC	0	chr7:112090437	-	IFRD1	27415	IFRD1
7	TTTATTCGTTTGG	0	chr7:112846000	+	LINC00998	-87332
7	AAATTTCCTTTGG	0	chr7:113123554	+	TSRM	32428
7	AAACTTCCTTTCT	0	chr7:113148538	+	TSRM	57412
7	CATTTTCCCCCCA	0	chr7:113162522	-	TSRM	71396
7	GGAATTCCCTTTC	0	chr7:119495087	+	RP11-328J2.1	52342	RP11-328J2.1
7	TGATTTCGTTCTA	0	chr7:119870278	-	KCND2	-43443
7	GGTGTTCGCCCCC	0	chr7:120590716	-	ING3	-86
7	CTTTTTCGTGTGA	0	chr7:120883725	-	WNT16	-81695
7	AAGTTTCCTTAAC	0	chr7:122680251	+	TAS2R16	-44497
7	AAATTTCGTTTTA	0	chr7:124975538	-	RP11-3B12.3	-71193	RP11-3B12.2
7	GAATTTCCTTAAA	0	chr7:125634353	-	AC005276.1	76429
7	TTTTTTCCTTTGG	0	chr7:135814882	+	AC009784.3	37210	AC009784.3
7	AAGTTTCCCCTGA	0	chr7:137812693	+	AC083867.4	-35492
7	ATTTTTCGTTCAA	0	chr7:141504377	+	TAS2R5	14361
7	AATTTTCCTTGTT	0	chr7:141647426	-	CLEC5A	-643	MGAM
7	ATGTTTCCTTTCC	0	chr7:141900276	+	PRSS58	57602
7	GCATTTCCTTCTA	0	chr7:141903699	-	PRSS58	54179
7	AAACTTCCTCTAT	0	chr7:142036373	-	U66059.58	50795
7	TTATTTCCTTTCA	0	chr7:142153629	-	TRBV11-2	44440
7	ATATTTCATGCTG	0	chr7:145334255	+	AC006007.1	44207
7	AAATTTCGCTCTT	0	chr7:145380992	+	AC006007.1	-2530
7	AAATTTCCTTTAA	0	chr7:145381455	+	AC006007.1	-2993
7	CAGTTTCCTTAGG	0	chr7:145476890	-	AC006007.1	-98428
7	TTTTTTCCATAAC	0	chr7:146849084	-	AC006004.1	-54383	CNTNAP2
7	CATTTTCATGTGC	0	chr7:147405369	-	AC005518.2	36567	CNTNAP2
7	AATTTTCCTTTTG	0	chr7:150255966	-	GIMAP4	-8398
7	AGTTTTCCTTCTA	0	chr7:150295127	-	GIMAP4	30763
7	TAATTTCGTTATT	0	chr7:150334981	+	GIMAP6	-5508
7	AAATCTCGTGCTC	0	chr7:153114144	-	AC073236.3	-3096
7	TTTTTTCGTATTT	0	chr7:154926446	-	HTR5A-AS1	-63179
7	AATTTTCCTAGTG	0	chr8:2281568	-	AC133633.2	88125
7	AGATTTCCTTGTC	0	chr8:2489506	+	RP11-378A12.1	-9053
7	TTTTTTCCTAATT	0	chr8:2562183	-	GS1-57L11.1	-22674	RP11-134O21.1
7	GCATTTCGTGAAC	0	chr8:3142274	-	RP11-279L11.1	90474	CSMD1
7	TTATTTCGTTTGA	0	chr8:5433407	-	RP5-991O23.1	-66759
7	GAATTTCCTACAG	0	chr8:5469630	-	RP11-281H11.1	57969
7	TTTAATCGTGAAG	0	chr8:13952694	+	RP11-3G21.1	-66111	SGCZ
7	AAATTTCATATGG	0	chr8:14727597	+	CTD-2023J5.1	9731	SGCZ
7	AGATTTCGTAAAC	0	chr8:14758222	-	CTD-2023J5.1	-20894	SGCZ
7	TTTTTTCCCAACA	0	chr8:15141085	+	SGCZ	-45237
7	AAAATTCATATGG	0	chr8:15318540	-	TUSC3	-79191
7	AAATTTCGTAAAG	0	chr8:15773905	+	RP11-77B22.2	-56918
7	AAATTTCCTATTT	0	chr8:17009446	+	ZDHHC2	-4091
7	TTTTTTCCCCATC	0	chr8:24698120	-	RP11-624C23.1	71466	RP11-624C23.1
7	AAATTTCCCTCTA	0	chr8:34158102	-	RP11-431M3.2	-51638	RP1-84O15.2
7	AAATTTCCTTTTA	0	chr8:35069931	-	UNC5D	-23043
7	AAATTTCCCTTCT	0	chr8:41240689	-	RP11-15G16.1	-52127
7	TTTTTTCCTATTA	0	chr8:50047910	+	RP11-10H3.1	-33187
7	AAAAATCCTTCTA	0	chr8:50385090	+	RP11-738G5.1	39649
7	AAAGTTCATATGG	0	chr8:50417490	+	RP11-738G5.1	7249	RP11-738G5.1
7	TGATTTCATTCTT	0	chr8:50431104	-	RP11-738G5.1	-6365
7	GCATTTCGTCCCA	0	chr8:50457663	+	RP11-738G5.2	9310	RP11-738G5.2
7	ATTTTTCCTTAAA	0	chr8:50506190	-	RP11-738G5.2	-39217
7	AAAAATCGTTAAA	0	chr8:51231716	-	RP11-759A9.1	-61858	SNTG1
7	CCAGATCGCGCCA	0	chr8:53121332	+	RP11-26M5.2	14411	ST18
7	AAATTTCGTTTTG	0	chr8:53756374	-	NPBWR1	-94616
7	CAAATTCGTTGTC	0	chr8:54389235	-	RP11-400K9.3	-38494
7	AAATTTCGTACCA	0	chr8:55323657	+	SOX17	-46837
7	TTTTTTCATATGC	0	chr8:55968586	-	XKR4	-46362
7	AAATTTCCTTTTT	0	chr8:55980990	-	XKR4	-33958
7	ATTTTTCATTCTC	0	chr8:57275479	+	SDR16C5	-42144
7	AAATTTCCTTGTC	0	chr8:57279559	-	SDR16C5	-46224
7	AATTTTCATTCCT	0	chr8:57320498	+	RP11-17A4.2	-37867
7	GGTTTTCCCCTAG	0	chr8:57442316	-	RP11-17A4.3	10740	LINC00968
7	AGTTTTCCTTCTA	0	chr8:57463811	-	LINC00968	8571	LINC00968
7	AAATTTCCTTTAA	0	chr8:57540020	-	RP11-17A4.4	29004
7	ATTTTTCCTTAAA	0	chr8:60575296	+	RP11-379I19.3	61360
7	GCATTTCGTTTGG	0	chr8:61016109	-	RP11-27P7.1	53964
7	CAATTTCATGGGT	0	chr8:62148537	-	RP11-787D18.2	56061	CLVS1
7	TTCTCTCGTTCTG	0	chr8:62199082	+	RP11-787D18.2	5516	CLVS1
7	GGTTTTCCCATAG	0	chr8:62272347	-	RP11-787D18.1	-58719
7	TGATTTCCTTAGT	0	chr8:62285761	-	RP11-787D18.1	-72133
7	ATTTTTCCCCCAG	0	chr8:65263594	-	RP11-32K4.1	17521	RP11-32K4.1
7	ACTTTTCCTTGGA	0	chr8:73282446	+	RP11-351E7.1	-92099
7	GGACTTCGTGTGT	0	chr8:73403099	-	RP11-351E7.1	28554
7	AATTTTCCTGACC	0	chr8:73549542	-	RP11-313C15.1	-94737	KCNB2
7	ACTTTTCGTTTTT	0	chr8:73619897	-	RP11-313C15.1	-24382	KCNB2
7	AGGGTTCGTGCTA	0	chr8:73763816	-	RP11-1145L24.1	30159	KCNB2
7	CAGTTTCCTGTCT	0	chr8:73777609	+	RP11-1145L24.1	16366	KCNB2
7	AAATTTCCTTTAT	0	chr8:82384440	+	FABP9	-10626	RP11-157I4.4
7	TAAATTCGTTTGG	0	chr8:82499531	-	FABP12	-55918
7	CATTTTCCTTCTT	0	chr8:82972836	+	RP11-99H20.1	99976
7	GCATTTCGTTTCC	0	chr8:83629206	-	RP11-653B10.1	-39818
7	AAATTTCCTTTAA	0	chr8:83946393	-	RP11-731N10.1	-75462
7	AAATTTCCCTTGG	0	chr8:84289123	+	RP11-51M18.1	-26869
7	TATTTTCCTATTT	0	chr8:84824131	+	RP11-120I21.2	-816
7	TTTTTTCCTTTTA	0	chr8:84845161	-	RP11-120I21.2	20214	RP11-120I21.2
7	AAATTTCGTTTTT	0	chr8:87199596	+	CTD-3118D11.3	6950	CTD-3118D11.3
7	TAAATTCGTTAAA	0	chr8:87953537	+	CNBD1	74865	CNBD1
7	AAATTTCCTGTAC	0	chr8:89438881	+	MMP16	-98627
7	CATTTTCCTTTTT	0	chr8:91155575	-	CALB1	-47872
7	TTTTTTCCTTCTC	0	chr8:93497903	-	RP11-587H10.1	24141
7	AAAAATCGGTGTG	0	chr8:94314445	-	RP11-388K12.2	42551	LINC00535
7	TTTTTTCGTTACC	0	chr8:96972492	+	RP11-31K23.2	32839
7	TTTTTTCCTTCAG	0	chr8:105375661	+	DCSTAMP	23608
7	ATTTTTCCTTAAA	0	chr8:106127496	+	RP11-574O7.1	73338
7	TTTTTTCCTCTAT	0	chr8:106276640	-	ZFPM2	-54279
7	TTTTTTCGTTCTT	0	chr8:106762241	-	RP11-642D21.2	-64248
7	AGTTTTCCTTCTA	0	chr8:106858116	+	RP11-152P17.3	19319
7	CCTTTTCGTATTG	0	chr8:107570479	+	RP11-649G15.2	99297	OXR1
7	ATTTTTCCTTTTC	0	chr8:108438273	-	ANGPT1	72010	ANGPT1
7	TAATTTCCTTTGT	0	chr8:108482463	-	ANGPT1	27820	ANGPT1
7	TTTTTTCCTTCAT	0	chr8:108607942	+	ANGPT1	-97659
7	AGTTTTCCTTCTA	0	chr8:108608746	+	ANGPT1	-98463
7	ATATTTCCTTCAG	0	chr8:109869784	+	TMEM74	-69940
7	AATTTTCATCTGG	0	chr8:110031998	-	RP11-1084E5.1	43648	RP11-1084E5.1
7	TTTTTTCGTAGAG	0	chr8:111042335	+	KCNV1	-54259
7	ATTTTTCCTGATA	0	chr8:111331081	+	RP11-211F2.1	30755
7	TTTTTTCATGTTT	0	chr8:111716422	-	KB-1299A7.2	-62669
7	CAATTTCGTGCCA	0	chr8:114370946	+	CSMD3	78382	CSMD3
7	CATTTTCCTCTTG	0	chr8:114656946	-	RP11-67H2.1	44408
7	AGTTATCGTTATG	0	chr8:114687418	-	RP11-67H2.1	74880
7	AATTTTCCTTTAC	0	chr8:115259161	+	RP11-267L5.1	-35134
7	ATTTTTCCCTGTA	0	chr8:118097806	-	RP11-654G14.1	-42887	SLC30A8
7	AAAATTCCCTACA	0	chr8:118181480	-	RP11-654G14.1	40787
7	AATTTTCCTGTTT	0	chr8:118190676	+	RP11-654G14.1	49983
7	ATTTTTCGTTCCC	0	chr8:125018237	+	RP11-959I15.4	34472	FER1L6-AS1
7	AAATTTCATGTTG	0	chr8:132312105	-	CTD-2501M5.1	-8686
7	AGGTTTCGTGAGA	0	chr8:133563599	+	HPYR1	10127
7	TTATTTCATCTGG	0	chr8:138777430	-	RP11-238K6.2	-87139
7	TTTTTTCCTTTCC	0	chr8:138806215	-	RP11-238K6.2	-58354
7	ACATTTCGTGCCT	0	chr8:138834991	+	RP11-238K6.2	-29578	RP11-238K6.1
7	CTTTTTCCTTTAA	0	chr8:138837037	-	RP11-238K6.2	-27532	RP11-238K6.1
7	TAATTTCACAAGC	0	chr8:138928392	-	RP11-238K6.2	63823	RP11-238K6.1
7	TTTTTTCCCCCAT	0	chr8:139140450	-	RP11-238K6.1	-44637
7	ATTTTTCCTTTAA	0	chr8:140159142	+	CTD-2534J5.1	-18946
7	AATTTTCATTGCA	0	chr8:140493813	-	RP11-398H6.1	-18554
7	GCGACACCTTCCG	1	chr8:146017833	+	RPL8	139	RPL8
7	ATTTTTCCCTCCT	0	chr9:3787841	+	RP11-252M18.3	-87742
7	CACCGCCTTTCCG	1	chr9:37120472	-	ZCCHC7	-63
7	ACATTTCGTTTCA	0	chr9:66509216	-	RP11-262H14.4	-44056
7	CTTTTTCCTTGTT	0	chr9:82462078	+	RP11-403N16.2	39515
7	ATTTTTCCTGTTT	0	chr9:82673459	+	RP11-394O9.1	27966
7	AAAATTCCTTTCA	0	chr9:93168017	-	RP11-389K14.3	27770	RP11-389K14.3
7	TCACTTCCGGGTC	1	chr9:102861322	+	ERP44	0	ERP44
7	AAATTTCGTATGG	0	chr9:102944057	+	INVS	82520
7	AATTTTCGTTTGA	0	chr9:104415250	+	PPP3R2	-57967	GRIN3A
7	TATTTTCCTTCTG	0	chr9:117537922	+	TNFSF15	30484
7	AAAATTCCTTCTC	0	chr9:120081321	+	ASTN2	96027	ASTN2
7	ACGCCCCCTTCCG	1	chr9:131038414	-	GOLGA2	-140	SWI5
6	CATTTTCCTTGTT	0	chr1:4669377	+	RP1-37J18.2	37770
6	GGTTTTCGTTCTT	0	chr1:7147974	+	RP11-334N17.1	-73635
6	CCACTTCCGGCGG	1	chr1:8014354	-	PARK7	4	PARK7
6	AAATTTCGTTTTG	0	chr1:12796255	-	C1orf158	-9907
6	ATATTTCCCCATA	0	chr1:18783550	-	KLHDC7A	-23873
6	CCATCCCTTCCGG	1	chr1:19923392	-	RP5-1056L3.1	-66
6	GTGGGGCTTTCCG	1	chr1:32110502	+	PEF1	-14	RP11-73M7.6
6	GCACCTCTTCCTC	0	chr1:39339208	+	MYCBP	569	GJA9
6	GTAGTTCGTTTCC	0	chr1:45965847	-	MMACHC	123	MMACHC
6	AATTTTCGTTAGT	0	chr1:49443426	-	RP11-141A19.1	-70561	AGBL4
6	AGCGCGCCTTCCG	1	chr1:54519225	+	TCEANC2	-48
6	AAATTTCCTTTGA	0	chr1:55735127	+	RP11-101C11.1	51594
6	ATTTTTCCTTTTG	0	chr1:56245713	-	RP11-90C4.1	-43766
6	GTTTTTCCCCTAG	0	chr1:56450007	-	RP11-90C4.3	39248
6	CCAATTCGTCCCC	0	chr1:56463749	-	RP11-90C4.3	52990
6	CCTTTTCCCTACC	0	chr1:56568564	+	RP1-158P9.1	-42828
6	GAAAATCGTTTGC	0	chr1:57327893	-	C8A	7415	C8A
6	TCAGATCGTAACA	0	chr1:57427165	-	RP5-1103B4.3	-2393	C8B
6	TCTTTTCGTTTTC	0	chr1:57490967	+	C8B	-59157	DAB1
6	AAATTTCCTTCTC	0	chr1:63390581	+	RP4-771M4.3	28902
6	AAAATTCGTTTCT	0	chr1:68759214	+	WLS	-60411
6	AAATTTCATGTTC	0	chr1:71270226	-	RP11-99H8.1	-84254
6	ATTTTTCCTTTGG	0	chr1:71352762	+	RP3-333A15.1	-60299	PTGER3
6	GTTTTTCCCATGC	0	chr1:71406375	-	RP3-333A15.1	-6686	PTGER3
6	GATTTTCCTTATT	0	chr1:73218325	-	RP11-262K1.1	-12388	RP4-660H19.1
6	GGATTTCATTCAA	0	chr1:73277090	-	RP11-262K1.1	46377	RP4-660H19.1
6	TTTTTTCCTTTCT	0	chr1:73421285	+	RP4-660H19.1	-56462
6	AAATTTCATGTGC	0	chr1:73458840	+	RP4-660H19.1	-94017
6	AAGTTTCCTGAGG	0	chr1:73678993	-	RP4-598G3.1	-92859
6	AAATTTCCCTTCT	0	chr1:73687332	+	RP4-598G3.1	-84520
6	TTTTTTCCCTCCT	0	chr1:73719471	+	RP4-598G3.1	-52381
6	AAATTTCCCAGGT	0	chr1:73758765	+	RP4-598G3.1	-13087
6	ACATTTCCCTTCC	0	chr1:74094654	+	RP4-788P17.1	-6244
6	AAATTTCCATTTC	0	chr1:75282563	-	CRYZ	-83471
6	CAATTTCCTTTAT	0	chr1:75291885	+	CRYZ	-92793
6	GAACTTCGTTGTT	0	chr1:75448841	+	RP11-93N20.1	19844
6	TTTTTTCGTTTCT	0	chr1:75453666	-	RP11-93N20.1	24669
6	AATTTTCGGTCTT	0	chr1:75504929	-	RP11-93N20.1	75932
6	AAATTTCCTTTAA	0	chr1:75648550	+	RP11-510C10.2	-49807
6	AAATTTCGTTGGC	0	chr1:76019722	-	SLC44A5	57079	SLC44A5
6	ATTTTTCCCCTTC	0	chr1:78662868	+	RP11-183M13.1	-32414
6	ATTTTTCCCTGAA	0	chr1:78719448	+	RP11-183M13.1	24166	RP11-183M13.1
6	AGTTTTCCTTCTA	0	chr1:78863148	+	PTGFR	93581	PTGFR
6	ACATTTCCCCCAG	0	chr1:79017778	-	IFI44L	-67828
6	AAATTTCATATGG	0	chr1:79399769	+	ELTD1	72634	ELTD1
6	TAAATTCCTTCCT	0	chr1:79484467	+	ELTD1	-12064
6	CTTTTTCCTTTAT	0	chr1:80487365	-	RP11-339A11.2	-93262
6	TTTTTTCCTATTG	0	chr1:80770398	+	RP11-339D23.1	69908
6	ATATTTCCTTTTT	0	chr1:81039147	-	RP11-115A15.1	10901	RP11-115A15.1
6	AAAATTCGTATGT	0	chr1:81148009	+	RP11-115A15.1	-97961
6	GAACTTCCTACCC	0	chr1:81868304	+	LPHN2	96454	LPHN2
6	CCAGATCGTTATG	0	chr1:82713549	-	RP11-147G16.1	13268	RP11-147G16.1
6	TGATTTCGTGTTT	0	chr1:82761850	+	RP11-147G16.1	-35033
6	ACTTTTCCCCCAT	0	chr1:90912950	+	RP5-827O9.1	86079
6	AAAAAATTTTTTT	0	chr1:94648760	-	RP11-78O9.1	38094	ARHGAP29
6	CAGTTTCACAAGA	0	chr1:96743932	-	RP5-898J17.1	95749	RP5-898J17.1
6	CTTTTTCCCTGCC	0	chr1:97898723	+	DPYD-IT1	-13026	DPYD
6	ATTTTTCGTTTGT	0	chr1:98190723	-	DPYD-AS2	-71753	DPYD
6	AAATTTCATTTCT	0	chr1:98269615	+	DPYD-AS2	7139	DPYD
6	CAATTTCGTTGTC	0	chr1:98457319	-	RP11-490G2.2	-22949	MIR137HG
6	TAATTTCCTGATG	0	chr1:102902157	-	RP11-202K23.1	-46971
6	AAATTTCCTAAGT	0	chr1:103300662	-	RP5-936J12.1	18736	RP5-936J12.1
6	AAATTTCCTTAAT	0	chr1:104605230	+	RP11-364B6.1	-10414
6	AATTTTCATACTC	0	chr1:106104254	+	RP11-251P6.1	57326
6	TATTTTCCCTATT	0	chr1:106524447	-	RP11-24P14.1	41387	RP11-24P14.1
6	CCACTTCGTTTCC	0	chr1:106555758	-	RP11-24P14.1	10076	RP11-24P14.1
6	TTTTTTCCCTTTT	0	chr1:106651167	+	RP5-947P14.1	35299
6	GAATTTCCTAATC	0	chr1:106704257	-	RP5-947P14.1	88389
6	TTAATTCATTAAA	0	chr1:107277831	-	RP11-233E12.1	-83029
6	AAATTTCGGCATA	0	chr1:107419424	+	RP11-233E12.1	58564
6	GAAATTCATATAG	0	chr1:111405919	-	CD53	-9855
6	TTATTTCCTTTTC	0	chr1:111536565	-	LRIF1	-29864
6	AAATTTCCTTCTT	0	chr1:111541684	+	LRIF1	-34983
6	AGAGATCGTACTG	0	chr1:112807544	+	RP5-965F6.2	95606	RP5-965F6.2
6	ATTTTTCCCCTCA	0	chr1:115609750	-	TSPAN2	22371	TSPAN2
6	TTTTTTCATTTCC	0	chr1:119482445	-	TBX15	49734	TBX15
6	GGATTTCGTTGGA	0	chr1:121370639	-	RP11-344P13.1	-48317
6	AGATTTCCTTTTT	0	chr1:142573902	-	RP11-417J8.2	14331	RP11-417J8.2
6	GATTTTCCTTGCC	0	chr1:142577593	+	RP11-417J8.2	10640	RP11-417J8.2
6	AGTTTTCCTTCTA	0	chr1:142605329	-	RP11-417J8.3	-13439
6	GCATTTCCTGAGG	0	chr1:142607119	-	RP11-417J8.3	-11649
6	CCATTTCCCTTTT	0	chr1:142622658	-	RP11-417J8.3	3890	RP11-417J8.6
6	CCGTTTCCTAAGC	0	chr1:142632547	+	RP11-417J8.3	13779	RP11-417J8.6
6	CTGTTTCCTGCCT	0	chr1:142642277	-	RP11-417J8.3	23509	RP11-417J8.6
6	TATTTTCCTATAT	0	chr1:143138762	+	RP11-782C8.4	-15730	RP11-782C8.1
6	TCATTTCCCTTTT	0	chr1:143395369	+	RP11-435B5.5	18089
6	CGGGATCCCCCGA	0	chr1:143467531	+	RP11-435B5.6	-30812
6	CATTTTCCTCCGG	0	chr1:143467643	-	RP11-435B5.6	-30700
6	AAATTTCCCAAGA	0	chr1:143514557	+	RP11-435B5.6	16214	RP11-435B5.6
6	TGGTTTCGTGTGA	0	chr1:148933427	-	RP11-14N7.2	5106
6	CAGTTTCGTACTG	0	chr1:149249416	-	RP11-403I13.4	9886
6	AAATTTCCCTGTT	0	chr1:153036886	-	SPRR2A	-6873
6	AAATTTCCCATTT	0	chr1:153053004	-	SPRR2A	-22991	SPRR2B
6	CTTTTTCCTTCTG	0	chr1:153363768	-	S100A8	-104
6	AAATTTCATATGG	0	chr1:157290829	+	RP11-85G21.3	40324
6	TTTTTTCGTTAAA	0	chr1:157324139	+	RP11-85G21.3	73634
6	TTTTTTCGTTTAT	0	chr1:157534952	+	FCRL5	-12642
6	GTTTTTCCTTATC	0	chr1:158252086	+	CD1C	-7489
6	TTTTTTCCCCATC	0	chr1:158306907	-	CD1B	-5586
6	TTTTTTCCTTTTT	0	chr1:158339872	-	CD1E	16619
6	AAATTTCCATTGG	0	chr1:159292564	-	OR10J3	-8115
6	AAAATTCCCTCTT	0	chr1:159387000	+	OR10J1	-22511	RP11-550P17.5
6	ATTTTTCCTTGGG	0	chr1:159392244	+	OR10J1	-17267	RP11-550P17.5
6	CAATTTCCTTTTC	0	chr1:159447009	-	RP11-550P17.5	-8151	RP11-180D21.3
6	GTGTTTCCCAAAA	0	chr1:159595452	-	APCS	37838
6	AAAATTCGTTGGG	0	chr1:160953303	-	ITLN2	-28714
6	ACATTTCCTTCCT	0	chr1:164454481	-	PBX1	-73955
6	TATTTTCCTATCT	0	chr1:164869719	-	RP11-506O24.2	72047
6	ATATTTCCTTTTA	0	chr1:164890871	+	RP11-506O24.2	93199
6	AAGGCTCCATCGT	0	chr1:165083720	-	RP11-38C18.2	-96143
6	ATTTTTCCTTTAC	0	chr1:165149745	-	RP11-38C18.2	-30118
6	TATTTTCATTTCT	0	chr1:165289072	+	LMX1A	36880	LMX1A
6	TAATTTCGTTTAG	0	chr1:166329610	+	RP11-479J7.2	25490
6	ATTTTTCCTAATG	0	chr1:166473577	-	RP11-276E17.2	-14301
6	GGAGATCGAGACC	0	chr1:166503180	-	RP11-276E17.2	-43904
6	AAATTTCATATGG	0	chr1:166516865	-	RP11-276E17.2	-57589
6	TAATTTCGTTATT	0	chr1:166518928	+	RP11-276E17.2	-59652
6	AGATTTCATATTG	0	chr1:166537480	+	RP11-276E17.2	-78204
6	CTTTTTCATTGTT	0	chr1:166929381	-	ILDR2	15338	ILDR2
6	GTTTTTCGTTTGT	0	chr1:170128067	+	METTL11B	12926	METTL11B
6	CCATTTCCCTCCA	0	chr1:171385678	-	PRRC2C	-68972
6	CATTTTCCCAGGA	0	chr1:172718921	+	RP1-15D23.2	-26123
6	AGATTTCCTTCTG	0	chr1:172764260	+	RP1-15D23.2	19216	RP1-15D23.2
6	TCATTTCCTGGTC	0	chr1:175695439	-	TNR	17467	TNR
6	AAATTTCGTAATT	0	chr1:175796657	+	RP11-222A5.1	-49821
6	AAATTTCATGTAT	0	chr1:176454987	-	PAPPA2	22681	PAPPA2
6	GAATTTCCTTTGT	0	chr1:176461678	+	PAPPA2	29372	PAPPA2
6	AAACTTCGTTATC	0	chr1:177335369	+	RP1-35C21.1	14648	RP1-35C21.1
6	TTATTTCCCTTCA	0	chr1:177381830	-	RP1-35C21.1	61109	RP1-35C21.2
6	GAATTTCCTTTAG	0	chr1:177389128	-	RP1-35C21.1	68407	RP1-35C21.2
6	GAATTTCCTGAGG	0	chr1:177486926	+	RP1-35C21.2	79918	RP1-35C21.2
6	TTATTTCCTTTCC	0	chr1:177507748	-	RP1-35C21.2	59096	RP1-35C21.2
6	GAATTTCCTTATA	0	chr1:177570400	-	RP1-35C21.2	-3556
6	TTTTTTCATATGG	0	chr1:177571521	-	RP1-35C21.2	-4677
6	GGGAGGCAGGAAG	0	chr1:178637578	+	RP5-1098D14.1	16738
6	TTATTTCGTCACC	0	chr1:181208871	+	RP11-380B22.1	3348
6	AAATTTCATATGG	0	chr1:181822871	+	RP11-33M22.2	41032
6	GCATTTCCCTCTT	0	chr1:184228949	-	RP11-382D12.1	-69255
6	AAAAATCGTTTAT	0	chr1:187151232	-	LINC01036	89259	LINC01036
6	TGTGTGCGTGTGT	0	chr1:187400754	-	LINC01037	-11983
6	AAATTTCGTTTCT	0	chr1:188198930	-	RP11-201A3.1	11400
6	GAATTTCGTATGG	0	chr1:188653280	-	RP11-316I3.1	26731
6	TTATTTCGTTGGA	0	chr1:188656734	-	RP11-316I3.1	23277
6	TGTTTTCCTTCCA	0	chr1:188740729	-	RP11-316I3.1	-60718
6	CTTTTTCCTTCTT	0	chr1:188849655	+	RP11-316I3.2	6910	RP11-316I3.2
6	GTTGTTCGTTCCT	0	chr1:188866495	+	LINC01035	-8323
6	GTTTTTCCTATAT	0	chr1:188926955	-	LINC01035	52137	LINC01035
6	AATTTTCCTCCAT	0	chr1:188953562	+	LINC01035	78744	LINC01035
6	TATTTTCCCATAT	0	chr1:189801461	+	RP11-445J9.1	36197
6	AAATTTCCCTGGT	0	chr1:189827977	-	RP11-445J9.1	9681
6	TTTTTTCCCTACT	0	chr1:189839327	-	RP11-445J9.1	-1669
6	AAAAATCCTACTG	0	chr1:189853433	-	RP11-445J9.1	-15775
6	CTTTTTCGTTTTT	0	chr1:190315617	+	RP11-547I7.1	81590	BRINP3
6	ATAGATCACACAG	0	chr1:190498995	-	RP11-161I10.1	49487
6	CATTTTCCCTATA	0	chr1:190527400	+	RP11-463J7.2	-66619
6	GTTTATCGTCCTG	0	chr1:191022192	-	RP11-309H21.3	-98447
6	AAAATTCGTATGG	0	chr1:192179681	+	RGS18	52095
6	TTTTTTCCCTAAT	0	chr1:193288476	+	LINC01031	14602	LINC01031
6	CTTTATCGTTTTA	0	chr1:193555247	+	RP11-21J7.1	-92776
6	ATTTTTCCTTTCT	0	chr1:193646341	-	RP11-21J7.1	-1682
6	AGGTTTCCTCCAA	0	chr1:193654670	+	RP11-98G13.1	2889	RP11-21J7.1
6	TCATTTCCTTGGT	0	chr1:194356625	-	RP11-476H20.1	36553
6	ACATTTCCTGTAC	0	chr1:194391953	+	RP11-476H20.1	71881
6	GTATTTCGTTTGG	0	chr1:196531948	-	KCNT2	46407	KCNT2
6	GCTTATCGTTTAT	0	chr1:196589615	+	KCNT2	-11260
6	TTTTTTCGTACAC	0	chr1:196727459	+	CFHR3	-16465
6	AAATTTCACTTGT	0	chr1:196899113	+	CFHR5	-47553	CFHR2
6	AGATTTCGTTGGA	0	chr1:197386215	+	RP11-75C23.1	30384	CRB1
6	CTTTTTCCCCCCT	0	chr1:200400551	+	ZNF281	-21367
6	AAAGTTCTTCTCT	0	chr1:203185498	+	CHIT1	13301	CHIT1
6	GTAGATCGTTCAG	0	chr1:208461478	+	PLXNA2	-43813
6	AATTTTCCTTTTC	0	chr1:208481470	+	PLXNA2	-63805
6	CTACTTCGTTCCA	0	chr1:208797591	+	RP11-565N2.2	3839
6	CCAATTCATTGCT	0	chr1:208809621	+	RP11-565N2.2	-8191
6	TTATTTCCTGTGT	0	chr1:208900802	+	RP11-459K23.2	-1230
6	AGATTTCGTTATT	0	chr1:208912257	-	RP11-459K23.2	10225
6	CATTTTCCTCCTG	0	chr1:208992521	+	RP11-459K23.2	90489
6	TTTTTTCGTTTTT	0	chr1:209055067	-	RP5-1051D14.1	-90731
6	GGATTTCGTTTTC	0	chr1:209206812	-	RP5-1051D14.1	61014
6	CCATTTCCTAGAT	0	chr1:209476201	+	RP11-372M18.1	-22599
6	AAACTTCCTAAAG	0	chr1:209491518	+	RP11-372M18.1	-7282
6	AATTTTCCTAACA	0	chr1:209513598	+	RP11-372M18.1	14798
6	CAATTTCCTTCAT	0	chr1:209662481	+	RP1-272L16.1	78537
6	TTGCTCCCTCTAG	0	chr1:209996630	-	DIEXF	-4721
6	CCCCTTCCCGCCC	0	chr1:211752708	-	SLC30A1	-624
6	CTGTTTCGTTTGC	0	chr1:213840398	-	RP11-323I1.1	-64360
6	AAATTTCCCTACA	0	chr1:216680696	+	USH2A	-83958	ESRRG
6	AAAATTCCCTAAT	0	chr1:221545605	+	RP11-421L10.1	-35967
6	ATTTTTCCTCAGG	0	chr1:222331781	-	RP11-400N13.3	-93676	RP11-400N13.1
6	TATTTTCGTTTCA	0	chr1:222771116	+	TAF1A	-7841
6	ATTCCATTCGAGT	0	chr1:224201314	-	RP11-504P24.6	4886
6	ACGCTTCCGTTCA	1	chr1:226187121	+	SDE2	-89
6	GAGTTTCGTTCTT	0	chr1:232844597	+	RP11-66A2.1	-9219
6	CTATTTCGACAAA	0	chr1:233943616	+	SLC35F3	-97062
6	ACTTTTCCCCCTT	0	chr1:234028183	+	SLC35F3	-12495
6	TAAATTCATGTCC	0	chr1:234106239	-	RP11-488L4.1	-19386	SLC35F3
6	AATTTTCCTATAC	0	chr1:234154580	+	RP11-488L4.1	-67727	SLC35F3
6	AAACTTCCCTATG	0	chr1:234389962	+	RP4-799P18.4	-7489	SLC35F3
6	TTTTTTCGTATTT	0	chr1:238679964	-	RP11-371I1.2	-30641	RP11-177F15.1
6	CTGTTTCGTTTCC	0	chr1:239315535	+	RP11-544D21.2	98583
6	TTATTTCCTTTTC	0	chr1:239494236	-	RP11-544D21.1	-54475
6	AATTTTCCCTCTG	0	chr1:240321041	-	RP11-567G24.3	21903	FMN2
6	AGATTTCATTGGA	0	chr1:240472547	+	RP11-177F11.1	91876
6	AATTTTCGTAGCC	0	chr1:240601588	+	RP11-177F11.1	-37165
6	AAATTTCCTTTTC	0	chr1:240820177	-	GREM2	-44728
6	AAAAATCGTTCTT	0	chr1:240946956	+	RP11-80B9.1	18100	RGS7
6	ACATTTCGATCAG	0	chr1:241445845	-	RGS7	74685	RGS7
6	AAATTTCCTTTTC	0	chr1:241457821	-	RGS7	62709	RGS7
6	AATTTTCATTTTT	0	chr1:241462964	+	RGS7	57566	RGS7
6	TCTTTTCGTTTAT	0	chr1:241581677	-	RP11-527D7.1	-5914
6	TCACATCCTCTGG	0	chr1:242011463	+	EXO1	195	EXO1
6	AAATTTCCTCCCA	0	chr1:247825031	+	OR13G1	11334	RP11-634B7.4
6	AGATTTCCTTTCA	0	chr1:247870676	+	OR6F1	5429
6	TTATTTCCCATCC	0	chr1:247871600	+	OR6F1	4505
6	CGAGATCGCGCCA	0	chr1:248020144	+	TRIM58	-356
6	AAAAATCGTTGTA	0	chr1:248316408	-	OR2M5	7959
6	AGGCTTCGTTTCA	0	chr1:248348748	+	OR2M2	5461
6	TGTTTTCGTTTCT	0	chr10:2005586	-	LINC00700	50956
6	TATTTTCACTGCC	0	chr10:8181531	-	GATA3	84876
6	GATTTTCCTTTTG	0	chr10:8850039	-	RP11-428L9.1	-89912
6	ATTTTTCCCATCT	0	chr10:8981889	+	RP11-428L9.2	-30198
6	ATAAATCGTTCTG	0	chr10:9757412	-	RP5-1051H14.2	43788
6	ATAATTCCTTCTG	0	chr10:9804590	+	RP5-1051H14.2	-3390
6	ACTTTTCCTTTTT	0	chr10:9849093	-	RP5-1051H14.2	-47893
6	TTTTTTCCTTTTT	0	chr10:9882789	-	RP5-1051H14.2	-81589
6	GAGTTTCCCTCTT	0	chr10:10090501	+	RP5-933E2.1	-10183
6	GTTTTTCCTTTCT	0	chr10:16231864	+	RP11-461K13.1	-88835
6	CAGGTTCGCTATG	0	chr10:16410726	+	PTER	-68215
6	CCCTCCCTTTCCG	1	chr10:18940601	+	NSUN6	-50	ARL5B-AS1
6	ATTTTTCGTTCTA	0	chr10:19393127	+	C10orf112	-99651
6	TTTTTTCCTTGGG	0	chr10:19578016	+	RP11-49L2.1	2393	C10orf112
6	ATTTTTCATATTG	0	chr10:20060429	-	RP11-354E11.2	-42950
6	ATTTTTCCTCTAG	0	chr10:20391725	-	RP11-575A19.2	-11012	PLXDC2
6	ATTTTTCCTATAT	0	chr10:24025252	+	KIAA1217	41578	KIAA1217
6	TAAATTCCTTTGA	0	chr10:26674457	+	APBB1IP	-52674
6	ATGTTTCCTTGGC	0	chr10:28364229	-	RP11-218D6.4	75513	MPP7
6	AAAATTCGTCCAG	0	chr10:31485621	-	RP11-192P3.4	8810	RP11-192P3.4
6	ATTTTTCCTCCAT	0	chr10:33848752	-	RP11-476F14.1	40216
6	AATTTTCCTTCGT	0	chr10:33876853	-	RP11-476F14.1	12115	RP11-476F14.1
6	AATTTTCGTGGCA	0	chr10:37213855	+	RP11-322I2.1	-15181
6	GAATTTCCTATAT	0	chr10:37301413	-	RP11-322I2.1	72377
6	AAAGTTCGCATAG	0	chr10:37578244	-	LINC00993	-19868
6	AATTTTCCCCAAA	0	chr10:37638128	+	LINC00993	40016
6	CATTTTCCCTCCC	0	chr10:37675144	+	LINC00993	77032
6	ATTTTTCCTCAGA	0	chr10:37800139	-	MTRNR2L7	91720
6	TTTCTTCCTGGGA	0	chr10:37971269	-	MTRNR2L7	-79410
6	CAAGTTCCTTTAG	0	chr10:42883931	-	LINC00839	-87059
6	CAAGTTCCTGGGG	0	chr10:43485479	-	RP11-124O11.2	-8524
6	GAATTTCGTTCTT	0	chr10:44090692	+	ZNF485	-11162
6	TTTTTTCCTTTTG	0	chr10:45194301	-	RP11-733D4.1	-96749
6	GTTTTTCCTTGTA	0	chr10:47141986	-	LINC00842	32032	LINC00842
6	AGTTTTCCTTATT	0	chr10:49431527	-	FRMPD2	51414	FRMPD2
6	GGTTTTCCTGTTG	0	chr10:52455010	-	ASAH2B	-44067
6	ATTTTTCCTGTTC	0	chr10:52628778	-	A1CF	16657	A1CF
6	AAATTTCCTTGAG	0	chr10:54435453	+	RP11-556E13.1	79716	RP11-556E13.1
6	TATTTTCATAAAG	0	chr10:54630705	-	MBL2	-99245
6	AAAGTTCATTTAT	0	chr10:54826509	+	RP11-319F12.2	-90934
6	TTTTTTCCTTCCT	0	chr10:54828605	+	RP11-319F12.2	-93030
6	GGTTTTCCTATAG	0	chr10:55070476	-	RP11-71J2.1	349	RP11-71J2.1
6	AATTTTCCTGCAT	0	chr10:55080101	+	RP11-71J2.1	-9276
6	ATTTTTCCTTCCT	0	chr10:55104126	+	RP11-71J2.1	-33301
6	ATTTTTCCTGAAT	0	chr10:55155916	+	RP11-71J2.1	-85091
6	GATTTTCCTTCCA	0	chr10:57236531	+	RP11-598C10.2	8445	PCDH15
6	AAATTTCGTGTGA	0	chr10:57438839	-	PCDH15	-51137
6	TTTTTTCCTTTAC	0	chr10:57454802	-	PCDH15	-67100
6	ATTTTTCCTTTGG	0	chr10:61286658	-	RP11-135D11.2	-62249
6	CTCTTTCCTAAAA	0	chr10:61763137	-	C10orf40	-42466
6	AAATTTCCTTTGG	0	chr10:67860780	+	RP11-210G22.1	21780	CTNNA3
6	AGTTTTCCTTACT	0	chr10:68622683	-	LRRTM3	-63080	CTNNA3
6	TGTTTTCGTTTGC	0	chr10:83572190	-	NRG3	-62879
6	TTCTTTTTGTTTG	0	chr10:85353112	+	RP11-344L13.2	82083
6	TTTTTTCCTTCCT	0	chr10:85714403	+	RP11-219F10.1	-41725
6	AAAGTTCGTTTAC	0	chr10:90581919	-	LIPM	19433	ANKRD22
6	GAATTTCCTTTTT	0	chr10:91763476	-	RP11-478K7.2	-46346
6	TGATTTCCTTTTG	0	chr10:92197223	-	RP11-94M14.2	-16703	RP11-15K3.1
6	AAAAATCATATCA	0	chr10:96765926	+	CYP2C8	63328
6	AAATCTCGTTGGA	0	chr10:96790550	-	CYP2C8	38704
6	CCAGTTCCTCATT	0	chr10:104005049	+	GBF1	-239
6	GTACTTCCGGAAA	1	chr10:104402045	+	RP11-47A8.5	1852
6	CTTTTTCCTAGGA	0	chr10:107512293	-	RP11-56I23.1	66662
6	ATTTTTCCCATTA	0	chr10:107869862	-	RP11-298H24.1	-30159
6	AAATTTCCTTAAG	0	chr10:109785059	+	RP11-215N21.1	86301	RP11-215N21.1
6	GAGCTCCCTCTGG	0	chr10:118934549	+	RP11-501J20.2	-5979
6	AAAATTCCTGGAG	0	chr10:122926906	-	RP11-159H3.2	-11307
6	ATTTTTCCTTTAG	0	chr10:124386031	+	DMBT1	65851	DMBT1
6	AAGTTTCCTTATG	0	chr10:124502223	-	C10orf120	-42885
6	TTTTTTCCTAGTA	0	chr10:124565590	+	FAM24B	73531
6	AAATTTCCTTGAG	0	chr10:129587441	+	FOXI2	51943
6	GTATTTCCTTTCT	0	chr10:130111334	+	RP11-264E18.1	7144
6	TAATTTCCTTCCC	0	chr10:130208956	+	RP11-264E18.1	-90478
6	AAGTTTCCTTCTG	0	chr10:130652614	-	RP11-442O18.2	-58528
6	AGACATCGTTTGA	0	chr10:130736194	-	RP11-442O18.1	22132
6	CAGCCCCTTCCGC	1	chr11:207472	+	RIC8A	-38
6	TTATTTCCTTTGG	0	chr11:4277362	+	RP11-23F23.2	68993
6	TTTTTTCCTATAG	0	chr11:4280987	+	RP11-23F23.2	72618
6	TGTCTTCCCTACT	0	chr11:4337932	-	OR52B4	51684
6	ATTCTTCCTTTTG	0	chr11:4556672	-	OR52M1	-9748
6	ATTTTTCGTGTTT	0	chr11:4585895	-	C11orf40	13155
6	ATTTTTCGTTTGC	0	chr11:4752109	-	OR51E2	-33025
6	AATTTTCCTTAAA	0	chr11:4814897	+	OR52R1	10950	MMP26
6	GTTTTTCGTCTGT	0	chr11:4933310	+	OR51G2	3612	MMP26
6	CAATTTCATTTGT	0	chr11:5181247	+	OR52A1	26365	OR52A1
6	AATTTTCCTTTAC	0	chr11:5181678	-	OR52A1	25934	OR52A1
6	TATTTTCCTTTTT	0	chr11:5190920	+	OR52A1	16692	OR52A1
6	AAAAATCCTGGAC	0	chr11:5271546	-	HBG1	-424
6	TTTTTTCCTTTTA	0	chr11:5272553	-	HBG1	-1431
6	TTTTTTCATTTTC	0	chr11:5345040	-	OR51B2	542	AC104389.28
6	CAGTTTCCCAAGT	0	chr11:5353709	-	OR51B2	-8127	AC104389.28
6	CCGTTTCGTTCGG	0	chr11:5950109	+	TRIM5	9740	TRIM5
6	TTATTTCCATGCC	0	chr11:6095839	-	OR56B4	-33074
6	CAATTTCATTTGT	0	chr11:7356456	-	SYT9	96358
6	TTATTTCCTTGTC	0	chr11:20195775	+	DBX1	-13616
6	AAATTTCCTTTTA	0	chr11:22513995	+	RP11-34N19.1	338	RP11-34N19.1
6	TTGTTTCGTATTG	0	chr11:22518613	+	RP11-34N19.1	4956	RP11-34N19.1
6	CTTTTTCCTTCCT	0	chr11:25730606	-	RP11-405K6.1	-25710
6	TAATTTCATATGG	0	chr11:25784499	+	RP11-405K6.1	28183	RP11-405K6.1
6	TTATTTCGATTTC	0	chr11:25963842	+	RP11-20J1.1	18108
6	AAATTTCATATGG	0	chr11:27001948	-	FIBIN	-13679
6	GTATTTCGTTAAT	0	chr11:27986825	-	RP11-406D1.2	54297
6	TTATTTCGTTCTG	0	chr11:32564100	-	EIF3M	-41270
6	TATTTTCGTGTTC	0	chr11:37956962	-	RP11-159D8.1	-3188
6	TTATTTCATCACC	0	chr11:38017649	+	RP11-159D8.1	57499
6	AAATTTCCCCCCT	0	chr11:38748602	+	RP11-64I17.1	80577
6	CGTCCCCCTTCCG	1	chr11:46958261	+	C11orf49	14	C11orf49
6	TGCTTTCCCTCCC	0	chr11:48305429	+	OR4X1	20017
6	AAATTTCCTTCTA	0	chr11:48423256	-	OR4C5	-35239
6	TCAGTTCGCCCCT	0	chr11:48437029	+	OR4C5	-49012
6	GAATTTCCTCTCC	0	chr11:48504643	+	OR4A47	-5625
6	TAATTTCCCCCCA	0	chr11:48591036	+	OR4A47	80768
6	TTTTTTCATATTA	0	chr11:49943529	+	OR4C13	-30413
6	TGTTTTCGTCCTA	0	chr11:49958643	-	OR4C13	-15299
6	GTTTTTCATTTTT	0	chr11:49993614	-	OR4C12	10457
6	CCATTTCCTCCCC	0	chr11:50181631	-	RP11-347H15.4	-76118
6	GGTTTTCGTTTCT	0	chr11:50234248	+	RP11-347H15.4	-23501
6	CCTTTTCCTTTTG	0	chr11:50280050	+	RP11-347H15.4	22301
6	GTGTTTCCTTTAA	0	chr11:50281897	+	RP11-347H15.4	24148
6	AGTTTTCCTTCCA	0	chr11:50288494	+	RP11-347H15.4	30745
6	ATATTTCCTTTTT	0	chr11:51327340	-	OR4A5	85108
6	ATATTTCCTTTTA	0	chr11:51334432	+	OR4A5	78016
6	TTTTTTCCTCAAG	0	chr11:51457416	-	OR4A5	-44968
6	TTTTTTCCCCATC	0	chr11:51554034	-	OR4C46	38753
6	GAAGTTCCTTAGA	0	chr11:54950858	+	TRIM48	-78799
6	ATATTTCCTTTTT	0	chr11:54976178	+	TRIM48	-53479
6	ATATTTCCTTTTC	0	chr11:54993574	+	TRIM48	-36083
6	AAAATTCGTTTGC	0	chr11:55031238	+	TRIM48	1581	TRIM48
6	AAAATTCCCTGTA	0	chr11:55051713	+	TRIM48	22056
6	GGTTTTCCTTTCC	0	chr11:55177841	+	OR4A15	42482
6	TTTTTTCATCTGT	0	chr11:55312792	+	OR4C15	-8990
6	AAAATTCATATGG	0	chr11:55526110	-	OR5D13	-14803
6	AAATTTCCTTAAG	0	chr11:55675918	+	OR5W2	6140
6	AAAGTTCGTATGG	0	chr11:55774462	-	OR5F1	-12361
6	TTTTTTCCTTTCT	0	chr11:55842771	+	OR8I2	-17981
6	CTTTTTCGTTATT	0	chr11:56902441	-	LRRC55	-46779
6	AAATTTCCTCTTG	0	chr11:59910872	-	AP001257.1	17423
6	GCACTTCCTTTTC	1	chr11:61560113	-	FEN1	5	TMEM258
6	AAATTTCCATTTG	0	chr11:62934143	+	SLC22A10	12172	SLC22A10
6	AAATTTCCTTGTG	0	chr11:62970009	-	SLC22A25	27115	SLC22A10
6	GAATTTCCCCCGA	0	chr11:63079599	-	SLC22A9	-57661
6	AATTTTCCTTCTA	0	chr11:63081411	-	SLC22A9	-55849
6	AAATTTCCCTCTT	0	chr11:63138315	-	SLC22A9	1055	SLC22A9
6	GCTCGCCCTTCCG	1	chr11:67275680	-	CDK2AP2	422	CDK2AP2
6	ATTCTCCTTCCGG	1	chr11:73309657	+	FAM168A	-423
6	CTTTTTCCCTCTG	0	chr11:79227948	+	TENM4	-76253
6	GAAATTCGTCTTG	0	chr11:79330573	-	RP11-258O13.1	-7229
6	TCACTTCCCTCCA	0	chr11:79348796	-	RP11-258O13.1	-25452
6	AAATTTCCAGGCC	0	chr11:80001570	-	CTD-2555I5.1	37385
6	GAAATTCGTTCCC	0	chr11:80104179	+	CTD-2555I5.1	-65224
6	TAAATTCATATGG	0	chr11:80417567	+	RP11-686G23.2	56302
6	AAATTTCCTACAT	0	chr11:80453003	+	RP11-686G23.2	20866
6	AGCTTTCGTTTTC	0	chr11:80457807	-	RP11-686G23.2	16062
6	TTTTTTCCCTAAT	0	chr11:80510291	-	RP11-686G23.2	-36422
6	AATTTTCCCTTTG	0	chr11:80528467	+	RP11-686G23.2	-54598
6	AATTTTCCTTTAC	0	chr11:81741898	+	RP11-876F14.1	59863	RP11-179A16.1
6	CCGGCCCTTCCGC	1	chr11:82868068	-	PCF11	39	PCF11
6	ATTTTTCCTCTAG	0	chr11:90850771	-	RP11-699F16.2	-40479
6	ATTTTTCGTATTT	0	chr11:90858449	+	RP11-699F16.2	-32801
6	ATTTTTCCTTCTC	0	chr11:90924272	+	RP11-699F16.2	33022
6	GAATTTCATATCC	0	chr11:96280065	+	RP11-49K4.2	38477
6	AAATTTCATATGG	0	chr11:96481618	-	RP11-360K13.1	20302	RP11-360K13.1
6	CTGGTTCGCGTTT	0	chr11:96557670	+	RP11-360K13.1	96354	RP11-360K13.1
6	TTTTTTCCATCTG	0	chr11:97050775	+	RP11-882G5.1	80212
6	GAACTTCCCTGCC	0	chr11:98494914	+	RP11-115E19.1	-52206
6	CAAATTCCTATAT	0	chr11:98762903	+	RP11-99C10.1	52906
6	ATATTTCCTATTT	0	chr11:124417768	-	OR8B12	-4193
6	AAATTTCATATGA	0	chr11:129341589	+	BARX2	95755
6	CAGTTTCCCCATT	0	chr11:131051086	+	AP002856.4	-5830
6	CGCTTTCCCCACA	0	chr12:4647946	+	RAD51AP1	-3
6	AGTTCTCCTTTTA	0	chr12:6772390	-	RP4-761J14.8	-35
6	TCATTTCGTTTTG	0	chr12:7429333	+	ACSM4	-27546
6	TTATTTCGTGACA	0	chr12:7733631	+	CD163	-77142
[truncated: 9,870 more rows]

## Sheet: Figure 1e data
Patient ID	Mutation burden	Mutated hotspots
DO220841	10989	0
DO220842	19119	0
DO220843	7391	0
DO220844	5409	0
DO220845	4791	0
DO220846	9509	0
DO220847	4393	0
DO220848	2838	1
DO220849	6629	0
DO220850	18542	0
DO220851	384160	56
DO220852	112183	2
DO220853	49303	6
DO220854	52720	1
DO220855	113164	14
DO220856	80370	6
DO220857	195267	15
DO220858	5367	0
DO220859	61503	4
DO220860	15116	1
DO220861	47519	1
DO220862	67712	2
DO220863	3295	0
DO220864	8831	0
DO220865	5895	0
DO220866	26264	3
DO220867	4882	0
DO220868	7174	0
DO220869	3736	0
DO220870	7940	0
DO220871	8554	0
DO220872	223895	21
DO220873	108996	13
DO220874	49112	6
DO220875	251511	21
DO220876	104620	8
DO220877	574172	14
DO220878	183058	19
DO220879	121690	14
DO220880	77499	9
DO220881	87229	11
DO220882	148354	25
DO220883	58920	8
DO220884	54427	7
DO220885	157000	10
DO220886	418924	50
DO220887	73763	12
DO220888	7003	0
DO220889	111058	12
DO220890	148273	24
DO220891	451094	36
DO220892	11803	2
DO220893	75627	8
DO220894	67989	5
DO220895	105406	10
DO220896	73560	13
DO220897	18724	0
DO220898	43563	2
DO220899	14929	2
DO220900	98493	8
DO220901	89469	9
DO220902	270623	32
DO220903	336769	30
DO220904	11390	0
DO220905	21189	2
DO220906	468920	30
DO220907	143932	13
DO220908	93062	8
DO220909	60404	4
DO220910	47913	6
DO220911	172918	20
DO220912	172236	20
DO220913	120279	11
DO222359	6267	0
DO222363	772247	53
DO222368	3469	0
DO222377	3444	0
DO222379	5267	0
DO222382	23543	1
DO222384	16324	1
DO222390	62056	1
DO222395	187156	10
DO222396	52658	3
DO222399	8036	0
DO222402	213099	21
DO222405	77787	10
DO222407	38863	5
DO222409	45747	2
DO222411	34640	6
DO222413	58849	4
DO222415	74638	15
DO222416	3595	0
DO222418	94940	11
DO222420	198119	15
DO222423	318116	18
DO222426	43952	4
DO222429	88172	4
DO222434	345070	34
DO222438	30296	4
DO222447	7430	0
DO222453	3111	0
DO222457	4056	0
DO222458	7744	0
DO222464	2696	0
DO222470	7906	0
DO222475	4715	0
DO222481	5274	0
DO222484	6483	0
DO222491	141743	17
DO222494	237706	25
DO222498	43289	4
DO222502	9237	0
DO222504	104858	7
DO222510	32665	1
DO222514	98143	7
DO222516	70054	11
DO222521	97076	6
DO222527	168916	8
DO222532	91251	7
DO222536	93553	10
DO222542	116952	10
DO222546	173076	12
DO222550	69398	5
DO222554	36633	3
DO222557	105320	7
DO222562	57976	10
DO222567	22711	0
DO222572	86427	8
DO222578	74483	9
DO222591	3121	0
DO222595	242920	29
DO222599	342043	30
DO222615	61227	6
DO222619	5767	0
DO222628	28716	0
DO222632	547435	23
DO222635	73780	7
DO222638	73408	16
DO222644	281781	19
DO222647	148825	21
DO222653	390885	32
DO222658	38065	5
DO222662	362863	25
DO222670	82151	12
DO222678	106937	9
DO222683	125228	11
DO222691	5701	0
DO222694	6657	0
DO222696	124223	21
DO222699	58481	2
DO222702	693622	46
DO222708	79433	11
DO222710	98082	10
DO222714	80548	16
DO222721	50849	3
DO222727	66395	8
DO222731	294750	39
DO222738	1610	0
DO222743	132509	9
DO222747	34367	2
DO222749	290301	37
DO222753	323910	37
DO222766	5298	0
DO222775	382517	33
DO222802	4820	0
DO222810	71077	5
DO222818	20369	3
DO222820	4158	0
DO222824	37698	4
DO222832	2048	0
DO222837	638451	64
DO222843	444009	46
DO222847	136013	10
DO222859	12946	3
DO222868	367997	39
DO222875	803763	43
DO222880	328213	35
DO222887	94037	5
DO222898	27210	3
DO222904	25706	3
DO222908	396592	48
DO222911	19495	1
DO222914	6780	0
TCGA-D3-A1Q1	7685	0
TCGA-D3-A1Q5	72761	10
TCGA-D3-A3MO	8019	1
TCGA-D9-A148	45470	2
TCGA-DA-A1HV	273809	20
TCGA-DA-A1HW	56444	8
TCGA-DA-A1HY	121375	10
TCGA-DA-A1I0	94515	11
TCGA-DA-A1I2	22596	1
TCGA-DA-A1I8	28738	1
TCGA-DA-A1IC	140211	19
TCGA-DA-A3F3	47489	5
TCGA-DA-A3F5	45935	11
TCGA-DA-A3F8	176713	27
TCGA-EE-A185	39756	6
TCGA-EE-A29B	95919	20
TCGA-EE-A2A0	46429	12
TCGA-EE-A2GN	61086	10
TCGA-EE-A2GT	59095	5
TCGA-EE-A2M5	369865	40
TCGA-EE-A2MI	221640	30
TCGA-EE-A3J5	327636	40
TCGA-EE-A3JI	161199	19
TCGA-ER-A19D	74239	13
TCGA-ER-A19E	70315	11
TCGA-ER-A19J	45922	5
TCGA-ER-A19L	17322	0
TCGA-ER-A19T	5045	0
TCGA-ER-A2NF	4106	0
TCGA-ER-A3ES	2802	0
TCGA-FS-A1ZD	39641	8
TCGA-FS-A1ZK	200611	35
TCGA-FS-A1ZP	92386	11
TCGA-FS-A1ZU	7690	0
TCGA-GN-A262	60236	16
TCGA-GN-A264	8008	0
TCGA-GN-A266	624076	35
TCGA-GN-A26A	50808	4

## Sheet: Figure 1f data
Gene	TTCCG hotspot gene	Median expression (RPKM)
TSPAN6	0	18.1526
TNMD	0	0.0108
DPM1	0	23.0174
SCYL3	0	2.1521
C1orf112	0	2.3916
FGR	0	1.6217
CFH	0	3.6292
FUCA2	0	31.5511
GCLC	0	7.3701
NFYA	0	12.2512
STPG1	0	2.9611
NIPAL3	0	13.8712
LAS1L	0	9.6153
ENPP4	0	0.4426
SEMA3F	0	3.2262
CFTR	0	0
ANKIB1	0	9.2196
CYP51A1	0	2.247
KRIT1	0	6.7213
RAD52	0	2.1036
BAD	0	24.7455
LAP3	0	45.6078
HS3ST1	0	0.3661
AOC1	0	0.0529
WNT16	0	0.0219
HECW1	0	0.0075
MAD1L1	0	23.6934
LASP1	0	66.7201
SNX11	0	8.6951
TMEM176A	0	8.0486
M6PR	0	37.8959
KLHL13	0	0.4801
CYP26B1	0	1.0083
ICA1	0	4.0065
DBNDD1	0	16.9407
ALS2	0	6.0026
CASP10	0	1.0298
CFLAR	0	4.1082
TFPI	0	1.5084
NDUFAF7	0	3.514
RBM5	0	14.014
MTMR7	0	0.2163
SLC7A2	0	1.6585
ARF5	0	75.6745
SARM1	0	1.1927
POLDIP2	0	41.0819
PLXND1	0	24.0475
AK2	0	36.6887
CD38	0	0.603
FKBP4	0	77.4761
KDM1A	0	31.0909
RBM6	0	11.7339
CAMKK1	0	1.8999
RECQL	1	9.5747
CCDC132	0	6.5396
HSPB6	0	1.3742
ARHGAP33	0	1.3935
NDUFAB1	0	45.6032
PDK4	0	3.6791
SLC22A16	0	0.0462
ZMYND10	0	0.2087
ABCB5	0	3.7502
ARX	0	0.0181
SLC25A13	0	22.4045
ST7	0	13.8967
CDC27	0	12.5764
SLC4A1	0	0.0026
CALCR	0	0.0334
HCCS	0	9.5363
DVL2	0	17.6832
PRSS22	0	0.0171
UPF1	0	22.461
SKAP2	0	12.2547
SLC25A5	0	267.663
CCDC109B	0	2.7302
HOXA11	0	1.4088
POLR2J	0	19.4352
DHX33	0	7.8931
MEOX1	0	0.3398
THSD7A	0	0.1487
LIG3	0	7.6689
RPAP3	0	10.1291
ACSM3	0	0.2573
AC004381.6	0	1.1116
CIAPIN1	0	22.3446
FAM214B	0	5.1109
COPZ2	0	20.3058
PRKAR2B	0	3.2841
MSL3	0	7.1791
CREBBP	0	10.0244
BZRAP1	0	0.4314
MPO	0	0.0427
PON1	0	0.0071
GCFC2	0	4.4613
WDR54	0	7.0595
CROT	0	3.8388
ABCB4	0	1.0749
KMT2E	0	15.1489
RHBDD2	0	52.2197
SOX8	0	5.5565
IBTK	0	7.4319
ZNF195	0	3.5506
MYCBP2	0	5.2626
FBXL3	0	8.3159
ITGAL	0	1.9162
PDK2	0	5.8955
ITGA3	0	35.0612
ZFX	0	3.841
LAMP2	0	71.716
GGNBP2	0	16.5473
ITGA2B	0	0.0657
ASB4	0	0.122
GDE1	0	21.9748
C19orf60	0	7.6442
CRLF1	0	0.7895
OSBPL7	0	2.3976
TMEM98	0	22.6181
YBX2	0	0.0838
KRT33A	0	0
ABCC8	0	0.001
CCL18	0	2.4075
CCL3	0	1.8313
SYNRG	0	6.5319
CACNG3	0	0
TMEM132A	0	11.0498
AP2B1	0	45.1929
TAC1	0	0
ZNF263	0	7.414
CX3CL1	0	5.426
SPATA20	0	19.2414
CACNA1G	0	0.0218
TNFRSF12A	0	11.1002
DLX6	0	0.6893
MAP3K9	0	0.3833
RALA	0	20.8914
BAIAP2L1	0	5.5145
JHDM1D	0	2.5221
ETV1	0	9.6992
AGK	0	10.7924
ALDH3B1	0	4.6519
TTC22	0	0.0469
PHTF2	0	6.2462
CCL26	0	0.1498
FARP2	0	22.8454
USH1C	0	0
GGCT	0	36.1347
DBF4	0	3.5073
TBXA2R	0	1.523
IFRD1	0	17.6502
LGALS14	0	0
COX10	1	4.9385
GTF2IRD1	0	5.1943
PAF1	0	30.3305
VPS41	0	14.1659
ARHGAP44	0	0.2463
ELAC2	0	19.3236
SCIN	0	1.9037
ARSD	0	7.4698
PNPLA4	0	4.7517
MYH13	0	0.0011
ADIPOR2	0	35.7676
CDKL3	0	0.2069
UPP2	0	0
PRSS21	0	0.0516
MARK4	0	9.1875
PROM1	0	0.2593
CCDC124	0	54.4282
CEACAM21	0	0.4742
PAFAH1B1	0	25.1029
NOS2	0	0.1511
DNAH9	0	0.0188
KIAA0100	0	27.8304
SLC13A2	0	0
GAS7	0	58.1018
TRAPPC6A	0	16.5502
MATK	0	0.6706
CEACAM7	0	0
CD79B	0	1.7738
SCN4A	0	0.0932
ST7L	0	2.0932
TKTL1	0	0.1716
PAX6	0	0.198
RPUSD1	0	11.8175
RHBDF1	0	14.0911
LUC7L	0	8.8946
CACNA2D2	0	0.1269
BAIAP3	0	0.5486
TSR3	0	31.6643
PIGQ	0	13.4061
CRAMP1L	0	2.0788
TEAD3	0	5.387
SELE	0	0.1679
DNAJC11	0	12.4892
FMO3	0	0.2117
MYLIP	0	18.4278
NOX1	0	0.0112
E2F2	0	1.6031
PSMB1	0	48.3178
SYN1	0	0.3177
JARID2	0	13.3361
CDKL5	0	0.5041
CAMK1G	0	0.2658
CDK11A	0	1.9843
NADK	0	14.7323
TFAP2B	0	0.0103
TFAP2D	0	0
DLEC1	0	0.0196
CYTH3	0	35.1492
ADAM22	0	0.516
SYPL1	0	46.2164
CYB561	0	10.1201
SPAG9	0	17.9517
CELSR3	0	0.4933
AASS	0	3.7754
PLEKHG6	0	0.0211
SS18L2	0	9.4771
MPND	0	9.5457
MGST1	0	2.4823
CRY1	0	5.2497
PGLYRP1	0	0
NFIX	0	13.1754
ST3GAL1	0	17.339
MMP25	0	0.2535
IL32	0	6.622
PKD1	0	4.3191
MAPK8IP2	0	2.2509
MED24	0	21.5203
RHOBTB2	0	8.735
HEATR5B	0	5.6771
SEC62	0	17.4494
RPS20	0	332.333
CSDE1	0	123.838
UBE3C	0	22.7419
REV3L	0	3.5275
TENM1	0	0.02
PAX7	0	0
MASP2	0	0.1789
IYD	0	0
FAM76A	0	2.3539
TRAF3IP3	0	1.3592
POMT2	0	6.1549
VTA1	0	6.01
MLXIPL	0	0.0837
BAZ1B	0	27.0431
RANBP9	0	21.3415
ETV7	0	0.7621
SPRTN	0	3.5047
METTL13	0	17.2118
DYRK4	0	6.76
ZNF207	0	9.8715
UQCRC1	0	85.8792
STARD3NL	0	11.5701
CD9	0	60.4625
HHATL	0	0.1157
NCAPD2	0	21.41
IFFO1	0	10.1625
GIPR	0	0.0896
PHF7	0	1.3013
SEMA3G	0	0.9727
NISCH	0	16.1733
STAB1	0	4.9517
FUZ	0	10.908
SLC6A13	0	0.0136
IDS	0	12.5112
PRSS3	0	0.0316
ZNF200	0	2.2045
CD4	0	12.819
LRRC23	0	4.8851
BTK	0	2.0197
HFE	0	2.2431
SCMH1	0	13.6642
FYN	0	25.7544
HIVEP2	0	3.0767
FMO1	0	0.3621
TCEB3	0	14.6654
LYPLA2	0	41.5791
CLCN6	0	4.8459
MRC2	0	7.4094
NME2	0	0
SLC6A7	0	0.0045
TSPAN9	0	16.8337
BTBD7	0	3.7384
APBA3	0	3.6943
MKS1	0	5.5312
ABHD5	0	6.1843
KAL1	0	0.4652
AKAP8L	0	13.7252
MBTD1	0	2.9261
UTP18	0	26.7114
RNF216	0	15.4429
TTC19	0	14.2524
PTBP1	0	58.3281
DPF1	0	0.3741
SYT7	0	0.4954
LARS2	0	6.4114
PIK3C2A	0	6.6953
PLAUR	0	20.036
ANLN	0	10.6692
WIZ	0	10.746
RABGAP1	0	8.7657
DCN	0	18.5288
QPCTL	0	8.7123
PPP5C	0	14.1837
CEP68	0	5.2609
MAP4K3	0	6.1818
ZBTB32	0	0.1062
TYROBP	0	54.7097
TMEM159	0	8.5411
GABRA3	0	1.0814
BRCA1	0	3.2871
ERCC1	0	18.332
CD22	0	2.7777
MBTPS2	0	9.7851
PRICKLE3	0	3.7364
LTF	0	0.1343
EXTL3	0	10.8166
NR1H4	0	0.0022
ELOVL5	0	38.9621
ALOX5	0	2.548
KDM5D	0	3.5839
CALCOCO1	0	17.405
UBR7	0	11.9792
MAP4K5	0	7.9911
EHD3	0	4.255
PSMC4	0	51.8516
MAN2B2	0	8.5563
SLC7A14	0	0.0013
CLDN11	0	0.9141
SLC25A39	0	46.3662
MVP	0	52.3468
NUB1	0	26.6969
PGM3	0	6.0247
RWDD2A	0	1.4953
CLK1	0	13.5239
POLR3B	0	3.3575
ANGEL1	0	7.8038
RNF14	0	14.7274
DNASE1L1	0	7.5906
DDX11	0	5.0554
HEBP1	0	18.6525
GPRC5A	0	1.2054
MAMLD1	0	4.6298
CD6	0	1.0016
TACC3	0	16.144
UFL1	0	7.5531
POLA2	0	5.6893
ZC3H3	0	11.7167
CAPN1	0	46.3062
ACPP	0	0.1597
MDH1	0	96.2055
SLC30A9	0	10.0731
MTMR11	0	2.4565
COX15	0	10.7437
CCDC88C	0	1.3327
YAF2	0	2.255
ZMYND11	0	11.6662
WAS	0	4.2396
DPEP1	0	0.1085
BID	0	8.3954
MATR3	0	45.2238
NPC1L1	0	0.0151
XYLT2	0	9.895
RGPD5	0	0.0456
STMN4	0	0.0051
NUDCD3	0	17.7162
ISL1	0	0.007
CHDH	0	0.0721
IL20RA	0	0.0294
CLCA1	0	0
CLCA4	0	0.007
GLT8D1	0	22.376
ATP2C1	0	23.4928
SRCIN1	0	0.8591
IGF1	0	0.4906
SLC38A5	0	0.9701
MAGIX	0	0.4531
RALBP1	0	18.1522
RUFY3	0	4.4936
CNTN1	0	0.9999
SLC11A1	0	0.4747
WWTR1	0	21.9471
AGPS	0	8.2569
CXorf56	0	9.6143
ATP1A2	0	0.063
TTC27	0	7.1682
ZNF582	0	0.7955
VSIG2	0	0.0465
PHLDB1	0	27.6194
MARCO	0	2.1675
CYP24A1	0	0.0181
PRDM11	0	2.0723
SYT13	0	0.0047
SNAI2	0	17.7546
CD74	0	437.383
HGF	0	0.4282
ZRANB1	0	6.0917
NCDN	0	15.7707
GPR124	0	6.4807
ZFP64	0	7.5887
MNAT1	0	4.3207
SAMD4A	0	8.0195
RUNX3	0	5.0928
MRE11A	0	5.2407
PLEKHB1	0	22.9047
SERPINB1	0	22.8499
CYP3A43	0	0
SLC7A9	0	0.0289
SPAST	0	4.1701
NRXN3	0	0.2066
OSBPL5	0	5.9743
AQR	0	7.1258
CPS1	0	2.2972
C8B	0	0
FHL1	0	6.9991
RTFDC1	0	51.7132
GABRA1	0	0
NLRP2	0	0.062
SLC45A4	0	3.2367
RNF10	0	47.8017
ZNF839	0	3.0741
ZDHHC6	0	9.5641
GRAMD1B	0	0.5692
RNH1	0	47.1866
NDUFS1	0	9.4277
RB1CC1	0	10.8304
ERP44	1	13.5181
ALAS1	0	23.2917
BIRC3	0	1.6371
AKAP11	0	4.6191
GLRX2	0	6.9542
SNAPC1	0	3.3089
DERA	0	24.0632
STRAP	0	64.7424
ABCC2	0	1.2719
DEF6	0	4.6553
PLEKHO1	0	14.5625
GCLM	0	2.4149
UBR2	0	8.8028
EHD2	0	18.7305
DEPDC1	0	1.4776
CCDC28A	0	7.8434
RRAGD	0	10.6565
HSF2	0	5.4324
PHF20	0	9.4759
HSD17B6	0	0.2982
NR1H3	0	6.3727
TYMP	0	17.096
NCAPH2	0	26.3385
TOMM34	0	25.9915
SEC63	0	17.4257
KPNA6	0	13.3904
VIM	0	1266.11
FAS	0	3.2393
RNASET2	0	10.933
CD44	0	217.579
KCNG1	0	0.3093
AGPAT4	0	0.5759
SLAMF7	0	2.1442
BTN3A1	0	10.7743
MIPEP	0	9.6304
PRKCH	0	5.368
INSRR	0	0.009
IFNGR1	0	18.2301
B4GALT7	0	9.663
SH2D2A	0	2.0291
VRK2	0	5.645
TNFRSF1B	0	8.0181
VEZT	0	6.648
POU2F2	0	0.8314
BRD9	0	8.7841
SNX1	0	19.9905
TBPL1	0	2.2448
ARNTL2	0	0.3612
BCLAF1	1	16.937
SLC39A9	0	18.1095
ANK1	0	0.0803
IBSP	0	0.064
TFB1M	0	6.4707
RABEP1	0	12.6363
HMGB3	0	6.5108
NUP160	0	12.4762
BAK1	0	14.3627
MUSK	0	0
IKZF2	0	0.3627
GRN	0	226.87
FAM13B	0	6.9034
ARHGAP31	0	7.6147
CENPQ	0	3.5173
SARS	0	84.2581
RANBP3	0	21.5462
ARID4A	0	3.1407
TSSC1	0	7.9605
PNPLA6	0	17.7731
IFT88	0	3.4413
ALG1	0	8.4863
ZCCHC8	0	4.6417
ABCF2	0	29.5692
CHPF2	0	24.7746
LRRC7	0	0.0464
FUT8	0	6.5965
UBA6	0	3.7246
GAB2	0	13.8463
ATP6V0A1	0	23.3358
PIAS1	0	6.5161
SLC4A7	0	3.8113
APBA2	0	5.654
MAP2K3	0	20.9689
EFCAB1	0	0.0086
TMSB10	0	1212.13
ASTE1	0	2.6536
RNF19A	0	12.2472
PEX3	0	4.8156
GABARAPL2	0	28.8167
MYOC	0	0.0242
SH3YL1	0	3.3577
FAM136A	0	15.4632
VCL	0	19.9053
DEPDC1B	0	2.3475
DAPK2	0	0.3796
NSMAF	0	12.1304
ADSS	0	24.8754
STAP1	0	0.0919
TIMP2	0	249.341
RFC1	0	13.7343
TBC1D23	0	9.0424
CUL3	0	11.2105
MYOM2	0	0.2061
OTC	0	0.0082
CYP46A1	0	0.0441
ZZZ3	0	9.3886
SLC18A1	0	0.0273
USP2	0	1.2362
CASR	0	0
TUBG2	0	7.3423
RPL26L1	0	16.6453
FLT4	0	1.389
NSUN2	0	21.4512
FBXO42	0	5.1249
MFAP3	0	7.999
MRI1	0	4.0627
METTL1	0	8.7284
HOXC8	0	1.5493
AGA	0	11.4589
PI4K2B	0	4.5041
BOD1L1	0	6.0826
MAT2B	0	17.6935
TLL1	0	0.0526
EDC4	0	8.3837
TRIO	0	5.9664
VCAN	0	7.3993
CLEC16A	0	5.8893
MSR1	0	5.3473
CDH1	0	22.2416
SKIV2L2	0	15.1482
DNAH5	0	0.0068
ZFYVE16	0	10.6208
FAM65A	0	20.3734
C6	0	0.0108
RAI14	0	14.569
SOX30	0	0.0438
PNKP	0	12.5112
BEST2	0	0.0024
PHLPP2	0	0.957
SPDL1	0	5.4634
STAU2	0	7.4445
PQLC2	0	10.4623
CTNS	0	10.5882
RTN4R	0	2.8296
PHF23	0	26.0555
CDH10	0	0.0222
INPP4A	0	3.6216
RAB27B	0	0.0608
PSMA4	0	33.7326
MYO16	0	0.084
LSG1	0	14.3153
PARP3	0	8.6487
TNC	0	63.1751
THAP3	0	6.6682
FAM65C	0	0.1097
TDP1	0	4.3519
AIFM2	0	7.2329
C2orf83	0	0
SPATA7	0	1.4376
MED17	0	5.311
RETSAT	0	26.3113
CAPG	0	28.6912
AP2S1	0	88.1252
USH2A	0	0.0249
ZPBP	0	0
TG	0	0.0515
ADAM28	0	0.408
BARX2	0	0.0543
DCUN1D1	0	2.9602
PHF15	0	10.0512
ZIC2	0	0.0365
LCP2	0	6.7337
TRIT1	0	8.571
ADRB1	0	0.0258
GUCA2B	0	0
CUL7	0	17.2763
CTNNA1	0	113.272
PHKA2	0	4.5762
CNTLN	0	1.655
EPHA3	0	0.8539
HSPA5	0	186.298
DSG2	0	4.1236
GEMIN8	0	6.2916
OFD1	0	4.7005
GPM6B	0	55.8898
MAGEC2	0	0.3843
PREX2	0	0.266
WDR37	0	4.0507
YTHDC2	0	3.9857
CTPS2	0	5.2682
ATP6V1H	0	29.3778
POLR2B	0	26.2619
FAM214A	0	3.4619
ARAP2	0	1.7055
TPR	0	19.2674
CP	0	0.1291
KIAA0556	0	4.0835
DTNBP1	0	16.4252
XK	0	0.0899
ANO2	0	0.0756
C12orf4	0	4.7812
SCML1	0	1.4112
WWC3	0	10.6323
ARHGAP6	0	0.3529
FAM184B	0	0.0515
MAP4	0	47.8724
GOPC	0	7.9267
ROS1	0	0
USP28	0	3.2236
HDAC9	0	0.8508
TSPAN17	0	9.0269
NOP16	0	15.7019
CC2D2A	0	4.2236
RRM2B	0	7.8397
ZNF800	0	4.696
TNFRSF17	0	0.123
SNX29	0	3.4825
LMO3	0	0.1596
MRPS10	0	19.0409
GUCA1A	0	0.0165
RSF1	0	4.6799
VPS13D	0	3.4428
CELF2	0	12.0599
FAM120A	0	31.0326
R3HDM1	0	7.0786
COL9A2	0	1.4218
KITLG	0	0.8068
ERCC8	0	1.7827
ADAMTS6	0	0.1211
H6PD	0	11.4947
VAMP3	0	55.6298
PER3	0	3.4399
UTS2	0	0.0328
TNFRSF9	0	0.3533
EPN3	0	0.0098
LTBP1	0	3.479
RCN1	0	41.5217
ELN	0	1.6491
RFC2	1	21.2035
ARID1B	0	8.8494
CLPTM1L	0	35.2997
NEDD4L	0	8.9601
FOXP3	0	0.797
PPP1R3F	0	1.3064
HEXB	0	87.7297
PTCD2	0	2.5478
KIAA2022	0	0.0014
JKAMP	0	14.6476
DKK3	0	5.3888
ARHGEF5	0	0.473
NFE2L3	0	5.7082
MCUR1	0	9.5582
LIMA1	0	28.0196
LETMD1	0	22.9523
SLC4A8	0	0.1778
LAMC3	0	1.0113
PTGER3	0	0.1146
TNIP3	0	0.0673
MAPK9	0	7.2625
COL23A1	0	0.1438
BCAR1	0	14.4984
FAM160A2	0	7.1157
HERPUD1	0	39.3576
HOMER3	0	14.3562
RAD51	0	3.7341
POLQ	0	0.6945
PIK3CB	0	8.7754
CYBA	0	42.5741
THOC3	0	4.4674
HEBP2	0	1.9684
MPHOSPH9	0	2.9436
PLEKHA5	0	8.2264
PRSS8	0	0.052
SIKE1	0	5.7763
RRP12	0	12.4773
FNIP2	0	6.4789
MSMO1	0	11.1426
TTC17	0	15.2236
ALX4	0	0.0259
FSTL4	0	0.0981
FOXN3	0	6.7486
METTL24	0	0.0422
AKR7A2	0	32.131
MRTO4	0	25.8998
NNAT	0	0.116
USE1	0	9.5625
MCF2L2	0	0.1169
NRIP2	0	0.9649
LAMA3	0	0.2552
AP5M1	0	8.3311
ANAPC4	0	5.1377
KCNQ1	0	1.2979
TRAPPC3	0	19.9885
THRAP3	0	40.4884
PHPT1	0	37.9836
ENTPD2	0	0.0919
LY75	0	0.1924
ARID4B	0	7.3819
OPN3	0	5.1192
SDCCAG8	0	9.554
PTPRN	0	0.1188
HHAT	0	3.0281
KIF1B	0	7.542
FOXC1	0	2.0008
TBC1D22A	1	12.6156
SYNE2	0	3.3641
PLEKHH1	0	8.5503
ATP9A	0	10.9476
SPO11	0	0
CBLN4	0	0.0171
CHRDL2	0	0.0511
FAM168A	1	12.4853
RELT	0	2.2656
GALC	0	8.5557
NOP58	0	31.3233
SZRD1	0	43.7073
KCNH2	0	0.2755
CUL1	0	28.9433
FAM114A2	0	5.4386
CYFIP2	0	4.9697
TAB2	0	14.6461
GINM1	0	14.7079
EIF2AK2	0	6.9148
USP36	0	12.811
KMT2C	0	4.7533
MCOLN3	0	2.1696
CCDC85A	0	0.0539
PUM2	0	24.1465
MRPL43	0	15.7306
ITIH4	0	0.0143
ITIH1	0	0.0069
C4orf27	0	13.8189
ZFR	0	24.2994
ZNF280C	0	1.1582
NPFFR2	0	0.009
PHF21B	0	0.0205
TRAF1	0	2.8549
RC3H2	0	6.0197
PCGF2	0	19.1289
IL17RB	0	0.5481
TRAF3IP2	0	7.7783
GYG2	0	29.8878
DCBLD2	0	12.6175
SERPINB3	0	0.0105
SOAT1	0	9.5422
PKP2	0	0.0658
MSH4	0	0.0227
F7	0	0.0254
GDI2	0	88.221
PRDM1	0	1.6227
ATG5	0	6.5287
TMCC3	0	1.3489
PITHD1	0	30.2326
MTA3	0	7.8679
USP13	0	3.6949
ATP11B	0	6.8921
LAMC2	0	0.1808
CDK14	0	3.2507
SEC61A1	0	121.916
PPP1R12A	0	10.2515
RASGRF1	0	0.1888
CAMK2B	0	0.1551
CROCC	0	3.5924
POLR3E	0	7.3204
ATP2B4	0	23.1514
ZC3H11A	0	16.7196
RIOK2	0	5.7819
YIPF1	0	15.0484
NDC1	0	7.3198
DGKG	0	0.8298
FLYWCH1	0	8.4124
UNKL	0	2.3762
TBXAS1	0	8.5554
PARP12	0	4.8912
ALDH18A1	0	29.8655
TARBP1	0	7.4548
PET112	0	3.3517
MXD1	0	2.0192
CDK17	0	7.9609
DNAJC25	0	3.8716
SLC2A3	0	14.2602
PSD	0	0.801
CTDP1	0	7.9019
YBX3	0	23.6977
STYK1	0	0.0292
WNK1	0	20.6237
CCAR1	0	11.0274
OGFR	0	10.7393
GNA15	0	1.7597
CREB3L3	0	0.0072
PIGV	0	4.9737
PTPRU	0	1.7024
SNRNP40	0	20.2933
RIMBP2	0	0.0045
COL11A1	0	1.2911
QSER1	0	5.4977
MPC1	0	14.7976
ACAA1	1	7.0689
BCAT1	0	1.1312
HDAC7	0	10.3424
LZTS1	0	29.8296
PRDM6	0	0.0202
WNT8A	0	0
SPAG4	0	1.9749
NCKAP1	0	9.2015
MRPS35	0	23.4199
GUCY1B3	0	1.9652
SFSWAP	0	8.5921
TNK2	0	8.189
MON2	0	4.3798
CDH3	0	5.0419
ARSF	0	0
GPBP1	0	19.2524
DGAT2	0	0.7375
ZNF112	0	1.1886
CS	0	62.5458
LTK	0	1.0465
MRPS24	0	5.5658
ELMO2	0	22.0528
WAPAL	0	8.5968
VMP1	0	31.8023
APPBP2	0	7.0143
POLD1	0	11.0473
SEZ6	0	0.0053
EIF4B	0	96.4327
SLC6A16	0	0.5045
GLTSCR1	0	2.7563
SPHK2	0	5.793
RPL18	0	165.702
CA11	0	4.0777
ISOC2	0	17.69
U2AF2	0	52.5716
EPN1	0	58.0728
MED29	0	16.9136
AHRR	0	0.5886
GSC2	0	0
ZNF275	0	4.1619
MTMR1	0	6.9199
GPC1	0	15.8063
ADCK1	0	2.8125
HAGH	0	16.2942
RNF4	0	15.7616
CASP8	0	6.1233
LIMCH1	0	2.4827
ASUN	0	13.6342
TM7SF3	0	43.8798
DLX3	0	0.0539
SPA17	0	0.6027
TSPAN32	0	0.1687
WISP2	0	2.1279
DMRT3	0	0.1889
ST3GAL6	0	29.8688
ATP2C2	0	0.022
NGFR	0	6.6676
CDON	0	2.1351
TAF2	0	6.8937
HIPK2	0	7.828
TNPO3	0	20.218
MEF2BNB-MEF2B	0	0.0179
RFXANK	0	24.2643
TMEM161A	0	17.165
LPAR2	0	1.8043
CTSA	0	85.5605
SUGP2	0	8.0759
SLC12A2	0	4.2375
SNX24	0	4.1466
EYA2	0	0.3538
CNN2	0	30.625
ABCA7	0	1.7544
SNCAIP	0	0.1014
DDX20	0	5.0658
BTBD1	0	24.2561
FAR2	0	5.5545
BCAS1	0	0.0442
POU1F1	0	0.0115
CHI3L2	0	1.0841
SBNO2	0	19.3673
PMS1	0	4.3712
HMG20B	0	47.73
CALCRL	0	1.6507
TAF11	0	21.6763
ANKS1A	0	15.5424
AP3D1	0	50.9761
ZNF76	0	6.5171
SLC9A3R2	0	12.7762
NTHL1	0	13.9973
UHRF1BP1	0	5.0134
GNAI3	0	25.9706
IPO5	0	32.24
OAT	0	36.4738
WDR3	0	6.6824
PKN2	0	7.4577
WDR18	0	19.346
TRAM2	0	14.4863
NTN1	0	0.2192
GLP2R	0	0.0026
MCM10	0	1.8951
DGKA	0	2.9247
ERBB3	0	107.229
ROPN1	0	3.5686
ANKRD44	0	3.7271
KARS	0	68.971
ADAT1	0	5.5673
PDIA5	0	11.1496
TBC1D22B	0	7.3851
NDUFB4	0	39.1382
SPEN	0	8.1514
MYLK	0	3.7038
ZC3H15	0	29.3538
MAP2K4	0	6.8832
TMEM206	0	6.6018
SNAP91	0	0.0028
SLK	0	7.4284
CYB5R4	0	1.2509
COL17A1	0	0.041
GSTO2	0	0.1072
SEC61A2	0	2.3546
PRKCQ	0	0.3849
TLE2	0	1.905
ASB1	0	5.0432
FAM107B	0	4.5377
ME1	0	1.9689
TBC1D1	0	11.6249
CDK13	0	8.2272
MTHFD2	0	10.8546
SLC9A7	0	0.7482
FOXJ2	0	6.4331
YBX1	0	318.073
PDE4A	0	2.9449
PPP2R5A	0	15.5204
CTNNA2	0	0.5864
ELAVL1	0	15.7534
TIE1	0	3.5953
DIP2B	0	13.3823
SMARCD1	0	29.2119
KDM4A	0	14.4375
NFYC	0	22.1653
ZMYND12	0	1.2878
SLC9A3	0	0.2154
NGEF	0	0.0548
ASPM	0	2.2565
CD84	0	1.0949
ELOVL1	0	56.3427
SPI1	0	9.9068
ZNRD1	0	5.1134
MPPED2	0	1.2477
CLDN18	0	0.0232
ZBTB11	0	3.9693
ATXN3	0	1.5001
GOLGA5	0	14.4982
FGFR2	0	0.0717
LRRC40	0	4.3012
ISOC1	0	6.1897
EML1	0	1.3714
TRMT11	0	3.2039
THUMPD1	0	10.2669
MSANTD3	0	10.2126
KIF26A	0	0.3271
ATG2B	0	3.4102
ARFGEF1	0	7.678
ACSM2B	0	0
ZFAT	0	3.0995
MTFR1	0	7.8748
STAG3	0	0.7834
FECH	0	6.4644
MYO9A	0	2.9233
DDX3Y	0	6.5547
PFKP	0	20.8095
IDI1	0	15.8955
SP100	0	13.2993
KLF6	0	25.6339
PPAP2A	0	15.6801
NEO1	0	9.1953
TRAM1	0	46.8124
PHKA1	0	2.3148
TNFRSF1A	0	43.222
CACNB1	0	0.8675
EVI5	0	3.1937
STOML1	0	4.572
PKM	0	603.97
DHX29	0	8.9153
DNTTIP2	0	12.5319
METTL22	0	4.9927
TP53BP1	0	9.1185
TRO	0	5.3187
RRP15	0	4.6839
RHOA	0	252.057
DHX8	0	11.9052
PRKCZ	0	6.0558
ZFY	0	0.9346
IARS2	0	48.472
SYT1	0	0.0555
NAV3	0	1.3014
IDH3G	0	31.9464
ROGDI	0	4.0285
PDZD4	0	2.4422
ATP2B3	0	0.0126
ROCK1	0	6.3172
CBFB	0	15.8302
PDK3	0	5.341
HYAL2	0	12.4262
HDAC4	0	3.8716
RASSF1	0	12.6539
FGFR3	0	0.2884
IFI35	0	21.3767
HEATR6	0	6.3649
COASY	0	28.8999
PLEKHH3	0	3.6808
MEF2A	0	10.0872
OTUD5	0	28.0738
TFE3	0	18.5083
TBC1D25	0	5.3096
ACSL4	0	9.5224
INPP5A	0	6.8062
GPKOW	0	15.3513
GRIPAP1	0	14.3838
FTSJ1	0	16.7424
PRR11	0	9.3366
REEP1	0	0.112
ATP11A	0	5.7825
POLR1A	0	7.9933
LAPTM4A	0	156.265
TTC7A	0	2.9515
IP6K2	0	17.9808
STON1-GTF2A1L	0	0.0092
SRBD1	0	5.4094
CYFIP1	0	26.6036
KIF2A	0	8.6606
RASGRP2	0	0.5518
PSME4	0	10.7784
IFT80	0	2.3983
SIRT2	0	13.707
ERLEC1	0	26.9507
PPP2R5B	0	7.9182
PYGM	0	0.136
PAGE1	0	0
PITX1	0	0.0277
TRPC7	0	0
MAST4	0	0.9851
GPR116	0	4.1013
SDK2	0	0.1501
ADAM7	0	0
NUP133	0	15.9709
NUCKS1	0	38.04
VPS35	0	18.9198
DNAJA2	0	18.7051
BCL3	0	9.9894
KCNAB2	0	24.7258
ABCC9	0	0.8239
GAL	0	0.3884
CLEC2D	0	1.9082
FUNDC1	0	11.1429
MAOB	0	0.7301
RORA	0	0.5115
DRD4	0	0.068
TGFBR3	0	4.003
KIAA1107	0	0.2838
PLA2G10	0	0
HES2	0	0.0498
ATP1B3	0	75.725
NEDD4	0	2.2262
PIGB	0	4.59
MAPK6	0	9.6139
GNB5	0	4.7183
RAB27A	0	16.3147
CECR5	0	11.97
UFD1L	0	10.661
LRP6	0	6.13
GUCY2C	0	0.0101
SCT	0	0.0146
PHRF1	0	11.3322
IKBKAP	0	8.7548
NUCB2	0	13.2843
PFN2	0	40.8538
PTPN3	0	1.6062
SPTB	0	0.2486
DAPP1	0	0.421
FGF10	0	0.0126
SLC44A1	0	9.5385
TMEM260	0	4.2159
SMG6	0	9.9721
EXOC5	0	6.2735
CLTCL1	0	0.8212
FGF22	0	0.0274
FSTL3	0	5.9921
DGCR2	0	26.9432
RNF126	0	12.9555
MNT	0	7.3229
ZXDC	0	5.2721
JMJD6	0	5.6027
POLB	0	16.0119
ST6GALNAC1	0	0.0895
WIPI1	0	15.8463
FRMPD1	0	0.0403
GBA2	0	13.6192
NDST1	0	20.5818
ASNS	0	6.6614
AP3M2	0	15.4133
CNGB1	0	0
ST6GALNAC2	0	12.8793
CHAT	0	0
PABPC1	0	403.364
TESK2	0	2.0253
C16orf80	0	20.1241
CSNK2A2	0	15.0387
PTPN21	0	2.0406
EIF2B3	0	13.7032
CAMK2A	0	0.1111
TCOF1	0	17.2847
CDC42	0	78.3373
OSBPL3	0	2.952
EPHA8	0	0.0074
SLC12A3	0	0.0095
RAD18	0	3.3162
ATP2B1	0	9.5723
TRPM5	0	0
NCK2	0	32.1861
MAP4K4	0	38.6786
MGAT4A	0	3.3081
RPL31	0	221.432
WDR1	0	82.1061
SNX13	0	6.6367
MS4A12	0	0
ARHGAP10	0	1.6961
RPS6KA2	0	2.4334
ING3	0	3.233
VASH1	0	5.5785
LMCD1	0	18.3007
WBSCR22	0	27.3692
SEL1L	0	17.863
TRIP13	0	5.7382
ATP6AP1	0	50.2234
TCF3	0	14.9541
TRIB2	0	66.6301
DAZAP1	0	22.27
MBD3	0	28.2332
PRLH	0	0
HLTF	0	9.9103
FAM50A	0	51.0037
FAM3A	0	9.6018
CPSF1	0	24.4528
MYO3B	0	0.0308
CYBRD1	0	12.9681
CDH19	0	16.4052
PDCD2	1	10.4306
SLC6A15	0	13.1509
RDH11	0	19.2059
PRKACA	0	36.5411
LPHN1	0	5.7009
SPP2	0	0
ACTN1	0	54.9079
ZFYVE26	0	6.0694
RPS6KA6	0	0.0151
EPN2	0	5.1245
PTPN18	0	13.8958
LIMS2	0	2.778
ASIC4	0	0.1303
SPEG	0	0.1144
LNX1	0	0.2685
ALDH3A2	0	11.5943
TFRC	0	16.4806
SREBF1	0	19.1054
TRPC5	0	0
AFF4	0	11.4271
UBE2D1	0	5.2289
MPP5	0	4.8152
RHOBTB1	0	4.1344
ASAH2C	0	0
SMC1A	0	13.8358
HSD17B10	0	60.2495
MARK2	0	10.6897
HMMR	0	3.2281
CHFR	0	8.2766
TRHDE	0	0.0089
P4HA2	0	14.88
FCGR2B	0	1.4065
NFATC3	0	4.8161
TRNT1	0	6.2547
ACADVL	0	53.6666
STK10	0	26.0176
FBXW11	0	14.9257
ACAP1	0	0.7625
CRMP1	0	2.6269
EVC	0	6.2701
DERL2	0	8.8884
SIDT1	0	0.2248
NDE1	0	13.0256
MRVI1	0	0.6414
TMEM38A	0	0.9628
AP1M1	0	31.1474
PVR	0	12.707
IKBKG	0	1.107
XRCC1	0	16.1201
SCARB1	0	19.8451
CYP2W1	0	0.0125
MCM2	0	14.7731
MOV10L1	0	0.0238
PANX2	0	0.3288
SELO	0	8.0546
TP63	0	0.173
ALPK1	0	2.6231
LLGL2	0	1.2618
PDE8A	0	6.7793
CLCN4	0	1.0034
NLE1	0	5.0327
SDHA	0	35.0054
SMARCE1	0	11.2125
FNDC8	0	0.0201
GSDMB	0	0.3286
KDM5A	1	7.5076
ADAM11	0	0.3257
PPP2R3A	0	2.8603
FERMT2	0	7.6619
ABCB11	0	0.0034
DHRS9	0	0.2007
CD5L	0	0.0346
PTGS2	0	0.3854
IGF2BP2	0	15.7982
MAP3K13	0	2.8904
ST6GAL1	0	25.8321
TBX21	0	0.2211
FRY	0	0.968
PICALM	0	46.6899
NSF	0	9.2351
GLI2	0	0.2153
CLASP1	0	11.1301
MRPS34	0	46.5385
NOTCH3	0	10.1924
CLNS1A	0	22.6747
PPP2R2C	0	0.0156
TEAD2	0	23.8299
EED	0	6.5525
CDHR2	0	0.0356
SNCB	0	0.1092
TSG101	0	32.2264
C17orf85	0	5.9071
ATP2A3	0	3.2152
CA12	0	0.6421
MGLL	0	6.8947
NTN4	0	1.4977
BCS1L	0	10.2181
NUAK1	0	0.817
DPP8	0	4.5586
SLC24A1	0	3.7704
ZNF532	0	15.1966
SCARF1	0	1.821
LMAN1	0	26.5124
PTPLAD1	0	48.8521
IPCEF1	0	0.1852
ZZEF1	0	5.4273
NOX3	0	0
ENO1	0	727.649
SLC12A1	0	0.0077
C19orf10	0	84.3846
ANO8	0	2.1138
TUBE1	0	1.8705
ARHGEF10L	0	7.1808
TXK	0	0.2859
WSCD2	0	0.0114
KCNQ2	0	0.0057
TACR2	0	0.6123
ACTR6	0	7.7957
TIPIN	0	3.8082
SRI	0	39.3607
EIF4G3	0	15.6863
NUP37	0	10.0004
SEMA3A	0	0.8033
GTSE1	0	6.4215
SEMA3C	0	14.2584
TTC38	0	10.9029
ACAT1	0	17.8678
GRAMD4	0	10.8186
CELSR1	0	3.3688
WNT8B	0	0.0073
ZNF638	0	14.9748
SLC25A40	0	5.5297
TIMM21	0	7.7746
ADD2	0	0.1629
FGF4	0	0
RASAL2	0	3.5129
VPS9D1	0	4.1349
ZNF37A	0	2.2011
MARK3	0	15.7683
SLC25A3	0	125.451
FNDC3B	0	9.9487
FOSL2	0	5.5885
CACNG5	0	0.0102
CACNG4	0	0.0085
FRYL	0	4.7151
TMEM131	0	11.0928
FSCN1	0	61.0749
ACTB	0	1961.87
MOCOS	0	1.4473
PLD1	0	2.8942
ATP12A	0	0.0232
WDR62	0	2.1383
DLG1	0	8.4465
RAB7A	0	220.779
BCAP29	0	11.3324
SEC31B	0	0.6588
SART3	0	17.5891
ARHGAP15	0	2.1763
TUBA3D	0	0.0328
PAX2	0	0
EXOSC7	0	13.1924
KIFAP3	0	13.266
MKRN2	0	13.9471
MCM6	0	16.7246
REXO2	0	29.9252
RBM7	0	2.0571
RBMS2	0	4.2545
BAZ2A	0	15.0455
PTPN23	0	20.6533
MLH1	0	13.9691
UNG	0	19.952
FMO4	0	2.336
KLHL20	0	6.4589
RGS11	0	0.0836
SLC46A1	0	1.2053
PLXNA2	0	2.1426
SPAG5	0	6.8465
ANKRD13A	0	14.8671
TPD52	0	11.5036
ACACB	0	2.1712
TRAF4	0	27.8436
PAG1	0	5.7699
GPATCH1	1	3.3857
ICAM3	0	6.5255
NT5C2	0	3.4958
MCAM	0	88.1809
GPC4	0	4.9733
MBNL3	0	1.1524
CAMSAP3	0	0.1422
RAP1GAP	0	6.5369
XAB2	0	13.6824
ARHGEF1	0	28.3059
STXBP2	0	6.7603
MAP2K7	0	11.6912
NMRK2	0	0.0455
DGKD	0	4.7692
CTTNBP2	0	0.5832
ACTL6B	0	0
RARB	0	3.1385
TOP2B	0	32.8509
TM9SF3	0	25.6447
NFKB2	0	12.8036
UBE2T	0	15.3156
PPP1R12B	0	2.0662
DNAJC10	0	6.6042
GTF3C1	0	21.5155
IL4R	0	5.8126
USP33	0	12.3657
PAK3	0	0.1058
CAPN6	0	0.0511
DCX	0	0.0074
SNRPA	0	35.3931
SPAG6	0	0.0219
EXOSC5	0	20.0756
DYNC1I2	0	27.5772
APBB1IP	0	2.3952
LRCH4	0	14.4157
FAM76B	0	2.91
SIRT6	0	10.0734
TYR	0	167.083
POLD3	0	4.6516
ACTN2	0	0.0888
CAPZB	0	106.114
GPR137B	0	46.8037
NAALAD2	0	0.1731
PHF17	0	6.4538
SLC25A43	0	8.6771
UBE2A	0	19.4854
FGFR1	0	9.9796
FKBP6	0	0.0094
GTF2I	0	14.1688
SMC1B	0	0.1863
FBLN1	0	22.6746
ITGA8	0	0.2956
CST7	0	3.6176
MAP2	0	2.4332
PIAS2	0	3.8086
AMPH	0	0.2398
ARAF	0	23.5652
MCCC1	0	7.594
LAMP3	0	1.0896
FAP	0	2.9934
NEBL	0	0.0987
ACER3	0	5.6476
UBE2K	0	12.5342
PIK3C3	0	4.5446
N4BP2	0	1.3759
C12orf5	0	12.8214
TULP3	0	12.5315
SYNJ2	0	1.3697
ADCY2	0	0.0515
PPP2R5C	0	23.2042
RBFOX1	0	0
GNB1	0	137.803
HOXA9	0	0.1865
EDN1	0	0.3611
MLLT10	0	5.0151
ZCWPW1	0	1.6977
ADCYAP1R1	0	0.1939
FGF20	0	0
P2RY10	0	0.2544
ITM2A	0	4.1681
NRD1	0	33.8483
VDAC3	0	52.9846
PCM1	0	18.8915
TNRC6C	0	2.5125
CBFA2T2	0	4.6492
BRINP1	0	0.0062
ITCH	0	10.1797
PKD2L2	0	0.0262
TP53INP2	0	13.3866
SDF4	1	50.6831
MYH7B	0	0.084
BPIFB2	0	0.0066
TP73	0	0.1645
TOLLIP	0	19.525
UBE2D4	0	6.5328
CLUL1	0	0.3824
RUNX1T1	0	0.1563
CDH17	0	0.023
THOC1	0	6.7048
FKBP7	0	10.4421
OSBPL6	0	0.4241
SLC1A3	0	2.9465
XRCC5	0	99.8903
LXN	0	6.8916
SP140	0	0.4815
MKNK1	0	6.9201
TNS1	0	12.0293
REXO1	0	8.2468
SAR1A	0	16.2157
CDC14A	0	1.2722
RAPGEF3	0	1.5987
CEACAM1	0	8.2915
SENP1	0	4.4664
DUSP13	0	0.0078
CIC	0	15.3061
LIPE	0	1.4843
FDFT1	0	97.0573
PAFAH1B3	0	28.6136
OPHN1	0	2.14
AFM	0	0
KIF22	0	17.7245
SCGN	0	0
LRRC16A	0	5.43
PGM1	0	26.3416
DDX1	0	44.6162
DNM2	0	23.9241
EPB41L2	0	16.7776
RIMS1	0	0.0016
MOXD1	0	13.3622
STX7	0	8.8555
RABL2B	0	5.366
KEAP1	0	22.1977
DDX43	0	0.0278
PTPRH	0	1.4862
DCT	0	63.0972
SLC35C2	0	29.5211
CRYBG3	0	2.0593
EPHA6	0	0.0095
SCTR	0	0
RFX3	0	0.995
RIF1	0	4.636
RAB21	0	8.5324
SLC4A4	0	0.2451
SMARCA2	0	12.2413
RDH8	0	0.0704
SESN1	0	5.0216
MID2	0	1.8977
PIH1D3	0	0
COL5A3	0	5.1353
SRCAP	0	13.2557
KIAA0020	0	14.3756
CPB2	0	0.0979
CHRNA3	0	0.0645
KCNN2	0	0.9897
CNOT4	0	6.1097
PSEN1	0	12.3196
CPOX	0	10.0953
CLDND1	0	20.0254
MOK	0	10.114
HSP90AA1	0	379.604
RBL1	0	3.0687
DLGAP4	0	28.7429
IGSF9B	0	0.0745
CFHR2	0	0
NDC80	0	5.1003
AP4E1	0	1.8948
RSBN1	0	2.9288
MAGI3	0	1.5871
CXCL2	0	0.2113
AFP	0	0
COL4A4	0	0.0905
TCF7	0	3.7301
OSTM1	0	16.3887
CDH7	0	0.0215
IMPG2	0	0.0247
PCNP	0	39.4844
EXD2	0	8.6172
ARG2	0	2.638
MEF2C	0	8.595
PTPRC	0	3.193
CACNA1S	0	0.0008
PKP1	0	0.097
UBA5	0	6.8202
STK17B	0	2.9544
CDC14B	0	3.5827
ZNF510	0	1.7315
LRP2	0	0.2826
ZNF506	0	1.7903
JMJD4	0	4.1016
DUSP12	0	12.3298
AACS	0	3.4259
KIAA0141	0	12.2723
SLC13A1	0	0
CADPS2	0	4.4977
PCDHB4	0	0.2762
PCDHA6	0	0.01
PCDHGA2	0	0.2589
HSPB11	0	13.5089
PHLPP1	0	13.5035
ATP8B1	0	0.6735
IL12RB2	0	4.526
SMARCD3	0	9.4199
WDR70	0	3.6487
FYB	0	2.3355
MPP4	0	0.1996
STRADB	0	9.843
BZW1	0	24.2635
PGR	0	0.0108
C1QTNF3	0	1.7852
ME2	0	12.7809
C5orf22	0	9.3663
CCNT2	0	4.4224
FAM135A	0	1.4592
COL19A1	0	0.2917
EPB41L3	0	10.4571
COBLL1	0	2.0306
DLG3	0	2.0201
KCNK2	0	2.5302
SERTAD4	0	0.2525
TRAF5	0	4.1015
MRPL22	0	4.6835
GEMIN5	0	7.5225
OPRK1	0	0
NFE2L1	0	86.2247
SEMA5B	0	0.4006
GSK3B	0	12.348
ITGB5	0	46.0802
ERC1	0	10.8599
XPO1	0	23.776
C4orf6	0	0.1569
RNF13	0	20.879
TRPM3	0	0.1062
PALB2	0	4.1053
DOPEY1	0	1.4766
LYRM2	0	6.6492
BCKDHB	0	3.1753
KAT6A	0	7.6109
ZCCHC6	0	4.1595
ULK2	0	4.248
GRHL2	0	0.0026
TNPO1	0	14.5199
PLOD1	0	125.945
P2RX5	0	0.1289
ITGAE	0	2.5681
DIS3	0	7.1605
PIBF1	0	4.8214
TDRD3	0	7.4594
AC000111.6	0	0
NUFIP1	0	3.8574
PDS5B	0	6.0009
OXCT1	0	9.8789
RRAGB	0	4.9846
EPYC	0	0.0131
CYLD	0	3.4497
SLC27A5	0	0.8827
ZNF324	1	2.4164
ZNF671	0	1.9274
ZNF416	0	2.2677
ZNF586	0	2.45
ZNF446	0	2.4227
ZNF8	0	0
ZNF264	0	1.7133
RPS5	0	315.841
FAT1	0	9.9841
YTHDC1	0	9.8528
CHMP2B	0	13.4215
SMAP2	0	19.3898
PPIE	0	9.584
ZMPSTE24	0	19.2936
STARD7	0	60.3967
NOA1	0	8.8483
REST	0	5.3453
HAL	0	0.0137
SSH1	0	11.168
GSTP1	0	194.965
APLP2	0	113.032
KIAA1467	0	2.6153
SLCO1A2	0	0.0314
WBP11	0	45.1044
EIF3I	0	156.324
NKAIN1	0	0.658
COL16A1	0	9.7307
TXLNA	0	27.2059
APOB	0	0.0013
NCOA1	0	6.1453
AGBL5	0	12.9665
EFR3B	0	2.8942
KIF3C	0	9.9984
RAB10	0	34.9342
GCKR	0	0.0122
HADHA	0	83.2093
MAPRE3	0	7.9728
CAD	0	15.5928
CD59	0	173.776
CD82	0	10.7532
BCORL1	0	4.2419
ATRX	0	5.7216
TAF9	0	26.1137
FCN1	0	1.7845
MYNN	0	2.5028
MECOM	0	0.7395
SCAMP1	0	7.2835
PREP	0	20.503
HACE1	0	1.9821
SEH1L	0	7.7721
WDR47	0	4.1635
WDFY1	0	25.5676
OVGP1	0	0.2314
SLC25A24	0	7.7856
MAP3K4	0	3.2116
PILRA	0	3.6272
IGSF9	0	0.0709
ABCB1	0	0.5409
ZNF213	0	3.9273
AKR1B1	0	42.9375
CPNE3	0	22.5291
RRN3	0	11.9128
CTTN	0	63.4599
WNT11	0	0.151
MTIF2	0	12.3363
DDHD2	0	8.6533
TTC39A	0	1.5563
EPS15	0	18.2592
ORC1	0	2.5946
MGST2	0	12.4056
CHERP	0	14.9325
ATG16L1	0	6.9291
USP40	0	7.1514
POMGNT1	0	36.4975
RAD54L	0	2.8921
MAST2	0	11.6393
DNAJA1	0	88.4136
B4GALT1	0	20.9918
CHMP5	0	31.4599
NFX1	0	9.3543
AQP6	0	0.0149
DIMT1	0	10.1654
IPO11	0	5.5462
FOLH1	0	1.1085
EIF2AK1	0	41.1434
NME8	0	0.0162
EPDR1	0	8.0658
SNX10	0	14.6525
SEPHS1	0	13.272
MRPL28	0	21.8425
HBQ1	0	0.1484
ITPKC	0	8.1994
CEACAM6	0	0.0055
FAT2	0	0.1065
RBM22	1	18.6786
TMED2	0	92.102
ERO1LB	0	2.1269
ZFAND6	0	23.8354
HSD17B2	0	0.0446
TXLNG	0	4.6432
PPEF1	0	0.3905
LAT2	0	2.5082
HUWE1	0	23.9532
ZW10	0	6.3954
ALG9	0	1.6182
MYBPC2	0	0.0267
NOX4	0	1.047
ACOX3	0	5.5788
MTMR2	0	10.7337
PPP1R15A	0	35.868
HSD17B14	0	13.4547
TRIP6	0	50.1875
ACHE	0	0.3516
FTL	0	2767.73
SRRT	0	33.9845
BAX	0	42.4018
NLK	0	6.9645
PIGS	0	22.7789
ADAMTS2	0	3.3391
TMPRSS11E	0	0.0093
ATXN7L3	0	18.7101
PGS1	0	8.5035
PSMC5	0	49.6265
UIMC1	0	7.5907
CETP	0	1.1732
MMP2	0	32.9658
MT3	0	0.0439
LPCAT2	0	4.9097
GNAO1	0	1.0046
OGFOD1	0	9.6859
SH3BP2	0	6.0788
NOP14	0	17.2177
ADD1	0	48.4693
L2HGDH	0	1.3103
TXNDC16	0	1.8298
C14orf166	0	95.7898
NID2	0	3.785
GMCL1	1	6.0476
SF3B2	0	65.6494
KLHL42	0	5.7723
GNAS	0	354.835
DNM1L	0	16.2554
PTHLH	0	0.6126
PHACTR3	0	0.118
ERGIC2	0	7.9008
TFAP2C	0	3.384
AURKA	0	8.8932
CASS4	0	0.2676
PIR	0	46.4768
AAMDC	0	14.165
RFX2	0	1.0662
SLC6A14	0	0.0014
METTL2A	0	6.07
SULT2B1	0	0.202
ALG6	0	5.8934
CNOT3	0	12.0365
GP6	0	0.0127
PTPN4	0	1.3101
DDX18	0	15.3327
KHSRP	0	86.3302
GNA11	0	23.3736
ASAP3	0	2.6344
EDEM2	0	16.7796
DNMT3B	0	1.0164
REM1	0	0.439
TPX2	0	22.9604
PDRG1	0	16.2068
EPB41L1	0	5.5228
SLC15A1	0	0.008
DOCK9	0	4.2235
ANKRD10	0	16.7819
TGDS	0	10.4924
DOCK3	0	0.0426
C3orf18	0	2.7266
COQ9	0	20.8572
TMEM40	0	0.0103
KIF9	0	1.6282
ARHGAP28	0	1.1802
CRLS1	0	8.5421
DEFB127	0	0
PPP1R13B	0	3.4396
ATRN	0	13.6052
SMOX	0	13.119
SIGLEC1	0	2.1503
FKBP1A	0	175.059
NSFL1C	0	21.8231
SLC4A11	0	0.246
C20orf194	0	5.361
ZNF343	0	4.1006
EBF4	0	1.3741
CPXM1	0	6.5275
MAVS	0	9.6736
LZTS3	0	2.1838
F11	0	0
XRN2	0	38.1872
DYNLL1	0	125.264
TESC	0	1.939
SNX5	0	20.3498
RPL6	0	168.135
SIRPG	0	0.6193
MAPKAPK5	0	9.3093
P2RX7	0	12.2663
ESF1	0	7.8983
RBBP9	0	6.0741
ANAPC5	0	21.5312
SLC23A2	0	17.5386
SLC8B1	0	5.9421
TMEM230	0	81.7848
DZANK1	0	0.8497
KDM2B	0	6.2791
C20orf26	0	0.0512
LHX5	0	0
TASP1	0	3.5235
OAS1	0	7.9862
GCN1L1	0	19.0338
RPLP0	0	446.738
PXN	0	39.1308
SIRT4	0	0.9481
RPH3A	0	0.0353
KIF16B	0	5.1798
TRMT6	0	7.1077
CHGB	0	0.1808
PEBP1	0	180.947
TBX5	0	0.0342
BRAP	0	7.2913
ERP29	0	86.8604
NOS1	0	0.0083
FUS	0	52.2951
IGBP1	0	33.8762
FXYD5	0	110.743
ZNF302	0	4.6685
GRAMD1A	0	30.4578
FXYD3	0	32.6017
HEPH	0	0.7377
CDIP1	0	13.5819
CMTM1	0	0.5147
KCNH4	0	0.0451
GANAB	0	162.268
GMIP	0	5.3482
RBM41	0	1.7725
BIRC5	0	10.8589
LAG3	0	1.0039
MLF2	0	86.6513
OTUB2	0	0.9733
DDX24	0	26.3536
ZBTB25	0	0.9123
NECAP1	0	9.3827
ARHGAP4	0	13.3575
ANKRD24	0	0.1563
DHX32	0	10.3051
RCOR1	0	6.1695
GPATCH2L	0	3.0647
LTBP4	0	11.572
BLVRB	0	25.0045
SLC9A1	0	17.1627
SPTLC1	0	21.1095
PAPOLA	0	39.4647
CCNK	0	8.4062
PCBP4	0	20.3354
RGS1	0	9.6238
YPEL3	0	15.2746
MRPS33	1	42.6098
NDUFB2	0	44.735
NUDC	0	71.2799
MAEA	0	10.8368
ICAM1	0	39.9922
STRN4	0	31.4636
IRAK3	0	0.4515
LYZ	0	31.789
SI	0	0
MUL1	0	19.9088
TFAP4	0	3.1655
PDCD7	0	9.9168
SPG21	0	49.6245
FETUB	0	0.009
DNAJB11	0	19.5464
LEPREL1	0	2.2262
THPO	0	0.0536
CHRD	0	0.4285
FLT3LG	0	0.7662
RAB11FIP3	0	10.7879
GNPTG	0	30.4779
ZNF268	0	2.952
GOLGA3	0	11.921
PABPC4	0	72.2334
CD209	0	1.1446
CERS4	0	15.7854
MCOLN1	0	21.0448
USP48	0	20.6295
EFNB1	0	6.381
PDPR	0	4.7579
AARS	0	56.2579
GLG1	0	42.8161
KIF4A	0	6.8056
TNRC6A	0	5.512
FCGBP	0	0.3225
PLEKHG2	0	3.0245
DLL3	0	2.4528
NAT14	0	17.4146
PITPNM2	0	1.7526
EXOC1	0	9.6724
RBM27	0	5.6387
POU4F3	0	0.0276
OSBPL8	0	12.0053
DTX2	0	5.5578
NLRC4	0	0.513
PUS7	0	7.2334
LAMB4	0	0.029
NRCAM	0	0.9555
LAMB1	0	42.9083
SLC26A4	0	0.4495
SLC26A3	0	0
DLD	0	23.2834
WDR7	0	2.609
TXNL1	0	8.1413
IL5RA	0	0.013
ABCC6	0	0.0486
CMTM6	0	22.8165
ITGA6	0	14.7539
RAPGEF4	0	2.1853
MLTK	0	4.0836
SMPX	0	0.0126
FH	0	39.651
SEL1L3	0	6.3941
TF	0	1.4225
CDV3	0	42.8324
MYO15A	0	0.0477
ALKBH5	0	37.6362
APOH	0	0
NLRP1	0	1.8974
PITPNM3	0	0.1177
SPAG7	0	19.5574
ORC6	0	3.8024
ZFHX4	0	0.9105
SLC17A6	0	0
CPA1	0	0
ZC3HC1	0	14.8983
ESR1	0	0.3053
RGS17	0	0.1571
ANGPT2	0	3.0936
TMEM101	0	22.3491
CD200	0	10.4657
CCDC80	0	12.2138
CMA1	0	0
PSME1	0	105.223
PPP2R3C	0	13.2399
HAUS4	0	9.2122
JPH4	0	0.227
MYH7	0	0.012
CEBPE	0	0.0454
SLC7A8	0	19.543
OSGEP	0	7.222
SLC22A17	0	3.4906
RNF31	0	6.8982
SCFD1	0	15.366
G2E3	1	2.2622
HECTD1	0	12.9629
HNRNPC	0	78.2681
RPGRIP1	0	0.073
SUPT16H	0	32.8174
TOX4	0	15.6714
GEMIN2	0	3.691
TGM1	0	0.1054
TINF2	0	20.0114
DAZL	0	0.01
TBL1Y	0	0
SEMA6A	0	9.5726
TRPM7	0	6.0022
TYRO3	0	24.8317
WDR76	0	3.4857
CAPN3	0	8.3563
SNAP23	0	19.4035
TBX15	0	0.7026
PHGDH	0	32.4227
COL9A3	0	9.1654
EZR	0	49.9087
MYL6	0	202.233
AGO1	0	5.6907
TEKT2	0	0.09
CLSPN	0	2.391
RFFL	0	1.4384
UNC13D	0	1.805
MFSD11	0	6.5449
DPYSL2	0	33.1966
TGFB2	0	0.8905
GPATCH2	0	2.3997
NUP50	0	13.2691
CDC45	0	7.3806
COMT	0	54.6613
CECR1	0	11.0061
VNN3	0	0.0116
ECHDC1	0	16.4194
LRRFIP2	0	14.1563
SEC22C	0	10.8046
[truncated: 31,457 more rows]

## Sheet: Figure 2cdefg data
Sample	Chr	Position	Ref. base	A	C	G	T	Depth	Raw depth
A365 UV	chr19	49990660	G	0	0	10696	0	10696	778975
A365 UV	chr19	49990661	G	0	0	10696	0	10696	778975
A365 UV	chr19	49990662	G	2	0	10694	0	10696	778975
A365 UV	chr19	49990663	C	0	10696	0	0	10696	778975
A365 UV	chr19	49990664	A	10696	0	0	0	10696	778975
A365 UV	chr19	49990665	C	0	10696	0	0	10696	778975
A365 UV	chr19	49990666	A	10696	0	0	0	10696	778975
A365 UV	chr19	49990667	G	0	0	10695	1	10696	778975
A365 UV	chr19	49990668	C	0	10694	0	2	10696	778975
A365 UV	chr19	49990669	G	1	0	10695	0	10696	778975
A365 UV	chr19	49990670	C	0	10696	0	0	10696	778975
A365 UV	chr19	49990671	T	0	0	0	10696	10696	778973
A365 UV	chr19	49990672	G	1	0	10694	1	10696	778973
A365 UV	chr19	49990673	A	10695	0	1	0	10696	778973
A365 UV	chr19	49990674	C	1	10695	0	0	10696	778972
A365 UV	chr19	49990675	C	0	10695	0	1	10696	778970
A365 UV	chr19	49990676	G	1	0	10695	0	10696	778965
A365 UV	chr19	49990677	C	0	10696	0	0	10696	778964
A365 UV	chr19	49990678	G	1	0	10694	1	10696	778959
A365 UV	chr19	49990679	G	1	0	10695	0	10696	778947
A365 UV	chr19	49990680	A	10696	0	0	0	10696	778946
A365 UV	chr19	49990681	G	1	0	10695	0	10696	778945
A365 UV	chr19	49990682	G	0	2	10694	0	10696	778936
A365 UV	chr19	49990683	T	0	1	0	10695	10696	778932
A365 UV	chr19	49990684	C	0	10696	0	0	10696	778931
A365 UV	chr19	49990685	C	0	10696	0	0	10696	778928
A365 UV	chr19	49990686	A	10696	0	0	0	10696	778925
A365 UV	chr19	49990687	A	10696	0	0	0	10696	778921
A365 UV	chr19	49990688	C	0	10696	0	0	10696	778920
A365 UV	chr19	49990689	C	0	10696	0	0	10696	778904
A365 UV	chr19	49990690	G	5	0	10691	0	10696	778858
A365 UV	chr19	49990691	G	0	0	10696	0	10696	778840
A365 UV	chr19	49990692	A	10696	0	0	0	10696	778840
A365 UV	chr19	49990693	A	10696	0	0	0	10696	778831
A365 UV	chr19	49990694	G	44	0	10651	1	10696	778753
A365 UV	chr19	49990695	A	10696	0	0	0	10696	778753
A365 UV	chr19	49990696	A	10696	0	0	0	10696	778752
A365 UV	chr19	49990697	T	0	0	0	10696	10696	778747
A365 UV	chr19	49990698	G	0	0	10696	0	10696	778729
A365 UV	chr19	49990699	T	0	0	0	10696	10696	778601
A365 UV	chr19	49990700	C	0	10696	0	0	10696	778597
A365 UV	chr19	49990701	C	0	10695	0	1	10696	778595
A365 UV	chr19	49990702	G	1	0	10695	0	10696	778536
A365 UV	chr19	49990703	G	0	0	10696	0	10696	778497
A365 UV	chr19	49990704	A	10696	0	0	0	10696	778496
A365 UV	chr19	49990705	T	0	0	0	10696	10696	778486
A365 ctrl	chr19	49990660	G	0	0	7412	0	7412	504835
A365 ctrl	chr19	49990661	G	0	0	7412	0	7412	504835
A365 ctrl	chr19	49990662	G	0	0	7412	0	7412	504835
A365 ctrl	chr19	49990663	C	0	7412	0	0	7412	504835
A365 ctrl	chr19	49990664	A	7412	0	0	0	7412	504835
A365 ctrl	chr19	49990665	C	0	7411	0	1	7412	504835
A365 ctrl	chr19	49990666	A	7412	0	0	0	7412	504835
A365 ctrl	chr19	49990667	G	0	0	7412	0	7412	504835
A365 ctrl	chr19	49990668	C	0	7412	0	0	7412	504835
A365 ctrl	chr19	49990669	G	1	0	7411	0	7412	504835
A365 ctrl	chr19	49990670	C	1	7411	0	0	7412	504835
A365 ctrl	chr19	49990671	T	0	0	0	7412	7412	504831
A365 ctrl	chr19	49990672	G	0	0	7412	0	7412	504830
A365 ctrl	chr19	49990673	A	7412	0	0	0	7412	504830
A365 ctrl	chr19	49990674	C	0	7412	0	0	7412	504830
A365 ctrl	chr19	49990675	C	0	7412	0	0	7412	504827
A365 ctrl	chr19	49990676	G	1	0	7411	0	7412	504820
A365 ctrl	chr19	49990677	C	0	7412	0	0	7412	504820
A365 ctrl	chr19	49990678	G	0	0	7412	0	7412	504814
A365 ctrl	chr19	49990679	G	0	0	7412	0	7412	504798
A365 ctrl	chr19	49990680	A	7412	0	0	0	7412	504796
A365 ctrl	chr19	49990681	G	0	0	7412	0	7412	504795
A365 ctrl	chr19	49990682	G	0	0	7412	0	7412	504794
A365 ctrl	chr19	49990683	T	0	0	0	7412	7412	504793
A365 ctrl	chr19	49990684	C	0	7412	0	0	7412	504793
A365 ctrl	chr19	49990685	C	0	7412	0	0	7412	504790
A365 ctrl	chr19	49990686	A	7412	0	0	0	7412	504790
A365 ctrl	chr19	49990687	A	7412	0	0	0	7412	504787
A365 ctrl	chr19	49990688	C	0	7412	0	0	7412	504782
A365 ctrl	chr19	49990689	C	0	7412	0	0	7412	504775
A365 ctrl	chr19	49990690	G	1	0	7411	0	7412	504741
A365 ctrl	chr19	49990691	G	0	0	7412	0	7412	504734
A365 ctrl	chr19	49990692	A	7412	0	0	0	7412	504734
A365 ctrl	chr19	49990693	A	7412	0	0	0	7412	504727
A365 ctrl	chr19	49990694	G	3	0	7409	0	7412	504681
A365 ctrl	chr19	49990695	A	7412	0	0	0	7412	504681
A365 ctrl	chr19	49990696	A	7412	0	0	0	7412	504681
A365 ctrl	chr19	49990697	T	0	0	0	7412	7412	504676
A365 ctrl	chr19	49990698	G	0	0	7412	0	7412	504671
A365 ctrl	chr19	49990699	T	0	0	0	7412	7412	504575
A365 ctrl	chr19	49990700	C	0	7412	0	0	7412	504575
A365 ctrl	chr19	49990701	C	0	7412	0	0	7412	504570
A365 ctrl	chr19	49990702	G	1	0	7411	0	7412	504521
A365 ctrl	chr19	49990703	G	0	0	7412	0	7412	504493
A365 ctrl	chr19	49990704	A	7412	0	0	0	7412	504491
A365 ctrl	chr19	49990705	T	0	0	0	7412	7412	504486
XPC -/- ctrl	chr19	49990660	G	2	0	10875	0	10877	678241
XPC -/- ctrl	chr19	49990661	G	0	0	10877	0	10877	678241
XPC -/- ctrl	chr19	49990662	G	2	0	10873	2	10877	678241
XPC -/- ctrl	chr19	49990663	C	2	10875	0	0	10877	678241
XPC -/- ctrl	chr19	49990664	A	10877	0	0	0	10877	678241
XPC -/- ctrl	chr19	49990665	C	0	10877	0	0	10877	678241
XPC -/- ctrl	chr19	49990666	A	10876	0	1	0	10877	678241
XPC -/- ctrl	chr19	49990667	G	0	0	10877	0	10877	678241
XPC -/- ctrl	chr19	49990668	C	0	10872	2	3	10877	678241
XPC -/- ctrl	chr19	49990669	G	3	0	10874	0	10877	678241
XPC -/- ctrl	chr19	49990670	C	0	10877	0	0	10877	678241
XPC -/- ctrl	chr19	49990671	T	0	0	0	10877	10877	678240
XPC -/- ctrl	chr19	49990672	G	1	0	10876	0	10877	678239
XPC -/- ctrl	chr19	49990673	A	10877	0	0	0	10877	678239
XPC -/- ctrl	chr19	49990674	C	0	10877	0	0	10877	678239
XPC -/- ctrl	chr19	49990675	C	0	10877	0	0	10877	678238
XPC -/- ctrl	chr19	49990676	G	0	0	10877	0	10877	678225
XPC -/- ctrl	chr19	49990677	C	0	10877	0	0	10877	678225
XPC -/- ctrl	chr19	49990678	G	0	0	10877	0	10877	678220
XPC -/- ctrl	chr19	49990679	G	0	0	10877	0	10877	678215
XPC -/- ctrl	chr19	49990680	A	10877	0	0	0	10877	678213
XPC -/- ctrl	chr19	49990681	G	0	0	10877	0	10877	678206
XPC -/- ctrl	chr19	49990682	G	0	0	10877	0	10877	678199
XPC -/- ctrl	chr19	49990683	T	0	2	0	10875	10877	678197
XPC -/- ctrl	chr19	49990684	C	0	10876	0	1	10877	678197
XPC -/- ctrl	chr19	49990685	C	0	10877	0	0	10877	678196
XPC -/- ctrl	chr19	49990686	A	10877	0	0	0	10877	678195
XPC -/- ctrl	chr19	49990687	A	10877	0	0	0	10877	678194
XPC -/- ctrl	chr19	49990688	C	0	10877	0	0	10877	678182
XPC -/- ctrl	chr19	49990689	C	0	10877	0	0	10877	678173
XPC -/- ctrl	chr19	49990690	G	0	0	10877	0	10877	678125
XPC -/- ctrl	chr19	49990691	G	0	0	10877	0	10877	678106
XPC -/- ctrl	chr19	49990692	A	10877	0	0	0	10877	678106
XPC -/- ctrl	chr19	49990693	A	10877	0	0	0	10877	678100
XPC -/- ctrl	chr19	49990694	G	0	0	10877	0	10877	678030
XPC -/- ctrl	chr19	49990695	A	10877	0	0	0	10877	678030
XPC -/- ctrl	chr19	49990696	A	10877	0	0	0	10877	678028
XPC -/- ctrl	chr19	49990697	T	0	0	0	10877	10877	678018
XPC -/- ctrl	chr19	49990698	G	0	0	10877	0	10877	678001
XPC -/- ctrl	chr19	49990699	T	0	0	0	10877	10877	677882
XPC -/- ctrl	chr19	49990700	C	0	10877	0	0	10877	677879
XPC -/- ctrl	chr19	49990701	C	0	10877	0	0	10877	677875
XPC -/- ctrl	chr19	49990702	G	0	0	10877	0	10877	677820
XPC -/- ctrl	chr19	49990703	G	0	0	10877	0	10877	677784
XPC -/- ctrl	chr19	49990704	A	10877	0	0	0	10877	677780
XPC -/- ctrl	chr19	49990705	T	0	0	0	10877	10877	677773
XPC -/- UV	chr19	49990660	G	1	0	11979	0	11980	950849
XPC -/- UV	chr19	49990661	G	1	0	11979	0	11980	950849
XPC -/- UV	chr19	49990662	G	3	0	11976	1	11980	950849
XPC -/- UV	chr19	49990663	C	0	11979	0	1	11980	950849
XPC -/- UV	chr19	49990664	A	11980	0	0	0	11980	950849
XPC -/- UV	chr19	49990665	C	0	11978	0	2	11980	950849
XPC -/- UV	chr19	49990666	A	11978	0	2	0	11980	950849
XPC -/- UV	chr19	49990667	G	0	0	11980	0	11980	950849
XPC -/- UV	chr19	49990668	C	0	11977	0	3	11980	950849
XPC -/- UV	chr19	49990669	G	5	0	11975	0	11980	950849
XPC -/- UV	chr19	49990670	C	0	11980	0	0	11980	950849
XPC -/- UV	chr19	49990671	T	0	0	0	11980	11980	950849
XPC -/- UV	chr19	49990672	G	1	0	11978	1	11980	950848
XPC -/- UV	chr19	49990673	A	11980	0	0	0	11980	950848
XPC -/- UV	chr19	49990674	C	0	11980	0	0	11980	950848
XPC -/- UV	chr19	49990675	C	0	11980	0	0	11980	950846
XPC -/- UV	chr19	49990676	G	3	0	11977	0	11980	950837
XPC -/- UV	chr19	49990677	C	2	11977	0	1	11980	950837
XPC -/- UV	chr19	49990678	G	0	0	11980	0	11980	950826
XPC -/- UV	chr19	49990679	G	0	0	11980	0	11980	950816
XPC -/- UV	chr19	49990680	A	11980	0	0	0	11980	950813
XPC -/- UV	chr19	49990681	G	0	0	11980	0	11980	950812
XPC -/- UV	chr19	49990682	G	0	0	11979	1	11980	950798
XPC -/- UV	chr19	49990683	T	0	1	0	11979	11980	950797
XPC -/- UV	chr19	49990684	C	0	11980	0	0	11980	950797
XPC -/- UV	chr19	49990685	C	1	11979	0	0	11980	950792
XPC -/- UV	chr19	49990686	A	11980	0	0	0	11980	950791
XPC -/- UV	chr19	49990687	A	11980	0	0	0	11980	950782
XPC -/- UV	chr19	49990688	C	1	11979	0	0	11980	950770
XPC -/- UV	chr19	49990689	C	0	11980	0	0	11980	950750
XPC -/- UV	chr19	49990690	G	1	0	11979	0	11980	950685
XPC -/- UV	chr19	49990691	G	1	0	11978	1	11980	950663
XPC -/- UV	chr19	49990692	A	11980	0	0	0	11980	950663
XPC -/- UV	chr19	49990693	A	11980	0	0	0	11980	950654
XPC -/- UV	chr19	49990694	G	22	0	11957	1	11980	950564
XPC -/- UV	chr19	49990695	A	11980	0	0	0	11980	950563
XPC -/- UV	chr19	49990696	A	11980	0	0	0	11980	950562
XPC -/- UV	chr19	49990697	T	0	0	0	11980	11980	950550
XPC -/- UV	chr19	49990698	G	0	0	11980	0	11980	950536
XPC -/- UV	chr19	49990699	T	0	0	0	11980	11980	950309
XPC -/- UV	chr19	49990700	C	0	11979	0	1	11980	950309
XPC -/- UV	chr19	49990701	C	0	11979	0	1	11980	950303
XPC -/- UV	chr19	49990702	G	1	0	11979	0	11980	950240
XPC -/- UV	chr19	49990703	G	0	0	11978	2	11980	950199
XPC -/- UV	chr19	49990704	A	11980	0	0	0	11980	950198
XPC -/- UV	chr19	49990705	T	0	0	0	11980	11980	950191
ERCC8 -/- ctrl	chr19	49990660	G	1	0	11873	0	11874	645268
ERCC8 -/- ctrl	chr19	49990661	G	1	0	11873	0	11874	645268
ERCC8 -/- ctrl	chr19	49990662	G	0	0	11874	0	11874	645268
ERCC8 -/- ctrl	chr19	49990663	C	0	11874	0	0	11874	645268
ERCC8 -/- ctrl	chr19	49990664	A	11874	0	0	0	11874	645268
ERCC8 -/- ctrl	chr19	49990665	C	0	11874	0	0	11874	645268
ERCC8 -/- ctrl	chr19	49990666	A	11873	0	1	0	11874	645268
ERCC8 -/- ctrl	chr19	49990667	G	0	0	11873	1	11874	645268
ERCC8 -/- ctrl	chr19	49990668	C	0	11868	0	6	11874	645268
ERCC8 -/- ctrl	chr19	49990669	G	1	0	11873	0	11874	645268
ERCC8 -/- ctrl	chr19	49990670	C	0	11874	0	0	11874	645268
ERCC8 -/- ctrl	chr19	49990671	T	0	0	0	11874	11874	645266
ERCC8 -/- ctrl	chr19	49990672	G	0	0	11874	0	11874	645265
ERCC8 -/- ctrl	chr19	49990673	A	11874	0	0	0	11874	645265
ERCC8 -/- ctrl	chr19	49990674	C	0	11874	0	0	11874	645265
ERCC8 -/- ctrl	chr19	49990675	C	0	11874	0	0	11874	645265
ERCC8 -/- ctrl	chr19	49990676	G	1	0	11873	0	11874	645261
ERCC8 -/- ctrl	chr19	49990677	C	0	11874	0	0	11874	645261
ERCC8 -/- ctrl	chr19	49990678	G	0	0	11874	0	11874	645252
ERCC8 -/- ctrl	chr19	49990679	G	0	0	11874	0	11874	645248
ERCC8 -/- ctrl	chr19	49990680	A	11874	0	0	0	11874	645247
ERCC8 -/- ctrl	chr19	49990681	G	1	0	11873	0	11874	645247
ERCC8 -/- ctrl	chr19	49990682	G	0	0	11874	0	11874	645239
ERCC8 -/- ctrl	chr19	49990683	T	0	1	0	11873	11874	645236
ERCC8 -/- ctrl	chr19	49990684	C	0	11874	0	0	11874	645236
ERCC8 -/- ctrl	chr19	49990685	C	0	11874	0	0	11874	645235
ERCC8 -/- ctrl	chr19	49990686	A	11874	0	0	0	11874	645235
ERCC8 -/- ctrl	chr19	49990687	A	11874	0	0	0	11874	645234
ERCC8 -/- ctrl	chr19	49990688	C	0	11871	0	3	11874	645226
ERCC8 -/- ctrl	chr19	49990689	C	0	11874	0	0	11874	645211
ERCC8 -/- ctrl	chr19	49990690	G	0	0	11874	0	11874	645163
ERCC8 -/- ctrl	chr19	49990691	G	0	0	11874	0	11874	645152
ERCC8 -/- ctrl	chr19	49990692	A	11874	0	0	0	11874	645151
ERCC8 -/- ctrl	chr19	49990693	A	11874	0	0	0	11874	645150
ERCC8 -/- ctrl	chr19	49990694	G	0	0	11874	0	11874	645102
ERCC8 -/- ctrl	chr19	49990695	A	11874	0	0	0	11874	645102
ERCC8 -/- ctrl	chr19	49990696	A	11874	0	0	0	11874	645102
ERCC8 -/- ctrl	chr19	49990697	T	0	0	0	11874	11874	645093
ERCC8 -/- ctrl	chr19	49990698	G	0	0	11874	0	11874	645083
ERCC8 -/- ctrl	chr19	49990699	T	0	0	0	11874	11874	644953
ERCC8 -/- ctrl	chr19	49990700	C	0	11874	0	0	11874	644952
ERCC8 -/- ctrl	chr19	49990701	C	0	11874	0	0	11874	644942
ERCC8 -/- ctrl	chr19	49990702	G	0	0	11874	0	11874	644908
ERCC8 -/- ctrl	chr19	49990703	G	0	0	11874	0	11874	644874
ERCC8 -/- ctrl	chr19	49990704	A	11874	0	0	0	11874	644873
ERCC8 -/- ctrl	chr19	49990705	T	0	0	0	11874	11874	644862
ERCC8 -/- UV	chr19	49990660	G	1	0	8790	0	8791	552608
ERCC8 -/- UV	chr19	49990661	G	0	0	8791	0	8791	552608
ERCC8 -/- UV	chr19	49990662	G	3	0	8788	0	8791	552608
ERCC8 -/- UV	chr19	49990663	C	0	8791	0	0	8791	552608
ERCC8 -/- UV	chr19	49990664	A	8791	0	0	0	8791	552608
ERCC8 -/- UV	chr19	49990665	C	0	8791	0	0	8791	552608
ERCC8 -/- UV	chr19	49990666	A	8791	0	0	0	8791	552608
ERCC8 -/- UV	chr19	49990667	G	0	0	8791	0	8791	552608
ERCC8 -/- UV	chr19	49990668	C	0	8790	0	1	8791	552608
ERCC8 -/- UV	chr19	49990669	G	0	0	8791	0	8791	552608
ERCC8 -/- UV	chr19	49990670	C	0	8791	0	0	8791	552608
ERCC8 -/- UV	chr19	49990671	T	0	0	0	8791	8791	552607
ERCC8 -/- UV	chr19	49990672	G	1	0	8790	0	8791	552606
ERCC8 -/- UV	chr19	49990673	A	8791	0	0	0	8791	552606
ERCC8 -/- UV	chr19	49990674	C	0	8791	0	0	8791	552606
ERCC8 -/- UV	chr19	49990675	C	0	8790	0	1	8791	552605
ERCC8 -/- UV	chr19	49990676	G	0	0	8791	0	8791	552598
ERCC8 -/- UV	chr19	49990677	C	0	8790	0	1	8791	552598
ERCC8 -/- UV	chr19	49990678	G	0	0	8791	0	8791	552592
ERCC8 -/- UV	chr19	49990679	G	0	0	8791	0	8791	552586
ERCC8 -/- UV	chr19	49990680	A	8789	0	2	0	8791	552585
ERCC8 -/- UV	chr19	49990681	G	0	0	8791	0	8791	552584
ERCC8 -/- UV	chr19	49990682	G	0	0	8789	2	8791	552578
ERCC8 -/- UV	chr19	49990683	T	0	0	0	8791	8791	552577
ERCC8 -/- UV	chr19	49990684	C	0	8791	0	0	8791	552577
ERCC8 -/- UV	chr19	49990685	C	0	8791	0	0	8791	552576
ERCC8 -/- UV	chr19	49990686	A	8791	0	0	0	8791	552575
ERCC8 -/- UV	chr19	49990687	A	8791	0	0	0	8791	552573
ERCC8 -/- UV	chr19	49990688	C	0	8791	0	0	8791	552567
ERCC8 -/- UV	chr19	49990689	C	0	8791	0	0	8791	552551
ERCC8 -/- UV	chr19	49990690	G	0	0	8791	0	8791	552519
ERCC8 -/- UV	chr19	49990691	G	0	0	8791	0	8791	552506
ERCC8 -/- UV	chr19	49990692	A	8791	0	0	0	8791	552506
ERCC8 -/- UV	chr19	49990693	A	8791	0	0	0	8791	552501
ERCC8 -/- UV	chr19	49990694	G	35	0	8756	0	8791	552440
ERCC8 -/- UV	chr19	49990695	A	8791	0	0	0	8791	552440
ERCC8 -/- UV	chr19	49990696	A	8791	0	0	0	8791	552440
ERCC8 -/- UV	chr19	49990697	T	0	0	0	8791	8791	552431
ERCC8 -/- UV	chr19	49990698	G	0	0	8791	0	8791	552416
ERCC8 -/- UV	chr19	49990699	T	0	0	0	8791	8791	552295
ERCC8 -/- UV	chr19	49990700	C	0	8791	0	0	8791	552294
ERCC8 -/- UV	chr19	49990701	C	0	8791	0	0	8791	552288
ERCC8 -/- UV	chr19	49990702	G	2	0	8789	0	8791	552231
ERCC8 -/- UV	chr19	49990703	G	0	0	8791	0	8791	552193
ERCC8 -/- UV	chr19	49990704	A	8791	0	0	0	8791	552192
ERCC8 -/- UV	chr19	49990705	T	0	0	0	8791	8791	552183
ERCC6 -/- ctrl	chr19	49990660	G	2	0	13772	0	13774	750711
ERCC6 -/- ctrl	chr19	49990661	G	0	0	13774	0	13774	750711
ERCC6 -/- ctrl	chr19	49990662	G	3	0	13771	0	13774	750711
ERCC6 -/- ctrl	chr19	49990663	C	0	13774	0	0	13774	750711
ERCC6 -/- ctrl	chr19	49990664	A	13774	0	0	0	13774	750711
ERCC6 -/- ctrl	chr19	49990665	C	1	13773	0	0	13774	750711
ERCC6 -/- ctrl	chr19	49990666	A	13771	2	1	0	13774	750711
ERCC6 -/- ctrl	chr19	49990667	G	1	0	13772	1	13774	750711
ERCC6 -/- ctrl	chr19	49990668	C	0	13773	0	1	13774	750711
ERCC6 -/- ctrl	chr19	49990669	G	6	0	13768	0	13774	750711
ERCC6 -/- ctrl	chr19	49990670	C	1	13773	0	0	13774	750711
ERCC6 -/- ctrl	chr19	49990671	T	0	0	0	13774	13774	750710
ERCC6 -/- ctrl	chr19	49990672	G	0	0	13774	0	13774	750709
ERCC6 -/- ctrl	chr19	49990673	A	13774	0	0	0	13774	750709
ERCC6 -/- ctrl	chr19	49990674	C	0	13774	0	0	13774	750709
ERCC6 -/- ctrl	chr19	49990675	C	0	13774	0	0	13774	750708
ERCC6 -/- ctrl	chr19	49990676	G	2	0	13772	0	13774	750697
ERCC6 -/- ctrl	chr19	49990677	C	1	13773	0	0	13774	750697
ERCC6 -/- ctrl	chr19	49990678	G	1	0	13773	0	13774	750693
ERCC6 -/- ctrl	chr19	49990679	G	0	0	13774	0	13774	750677
ERCC6 -/- ctrl	chr19	49990680	A	13774	0	0	0	13774	750674
ERCC6 -/- ctrl	chr19	49990681	G	1	0	13773	0	13774	750672
ERCC6 -/- ctrl	chr19	49990682	G	0	0	13774	0	13774	750666
ERCC6 -/- ctrl	chr19	49990683	T	0	0	0	13774	13774	750663
ERCC6 -/- ctrl	chr19	49990684	C	0	13774	0	0	13774	750662
ERCC6 -/- ctrl	chr19	49990685	C	0	13774	0	0	13774	750660
ERCC6 -/- ctrl	chr19	49990686	A	13774	0	0	0	13774	750660
ERCC6 -/- ctrl	chr19	49990687	A	13774	0	0	0	13774	750656
ERCC6 -/- ctrl	chr19	49990688	C	0	13772	0	2	13774	750643
ERCC6 -/- ctrl	chr19	49990689	C	0	13774	0	0	13774	750636
ERCC6 -/- ctrl	chr19	49990690	G	0	0	13774	0	13774	750581
ERCC6 -/- ctrl	chr19	49990691	G	0	0	13774	0	13774	750564
ERCC6 -/- ctrl	chr19	49990692	A	13773	0	1	0	13774	750563
ERCC6 -/- ctrl	chr19	49990693	A	13774	0	0	0	13774	750557
ERCC6 -/- ctrl	chr19	49990694	G	0	0	13774	0	13774	750506
ERCC6 -/- ctrl	chr19	49990695	A	13774	0	0	0	13774	750506
ERCC6 -/- ctrl	chr19	49990696	A	13774	0	0	0	13774	750506
ERCC6 -/- ctrl	chr19	49990697	T	0	0	0	13774	13774	750493
ERCC6 -/- ctrl	chr19	49990698	G	0	0	13774	0	13774	750471
ERCC6 -/- ctrl	chr19	49990699	T	0	0	0	13774	13774	750313
ERCC6 -/- ctrl	chr19	49990700	C	1	13773	0	0	13774	750311
ERCC6 -/- ctrl	chr19	49990701	C	0	13773	0	1	13774	750304
ERCC6 -/- ctrl	chr19	49990702	G	0	0	13774	0	13774	750258
ERCC6 -/- ctrl	chr19	49990703	G	0	0	13774	0	13774	750213
ERCC6 -/- ctrl	chr19	49990704	A	13774	0	0	0	13774	750211
ERCC6 -/- ctrl	chr19	49990705	T	0	0	0	13774	13774	750202
ERCC6 -/- UV	chr19	49990660	G	0	0	13762	0	13762	454417
ERCC6 -/- UV	chr19	49990661	G	4	0	13757	1	13762	454417
ERCC6 -/- UV	chr19	49990662	G	5	1	13756	0	13762	454417
ERCC6 -/- UV	chr19	49990663	C	0	13762	0	0	13762	454417
ERCC6 -/- UV	chr19	49990664	A	13762	0	0	0	13762	454417
ERCC6 -/- UV	chr19	49990665	C	0	13762	0	0	13762	454417
ERCC6 -/- UV	chr19	49990666	A	13762	0	0	0	13762	454417
ERCC6 -/- UV	chr19	49990667	G	0	0	13762	0	13762	454417
ERCC6 -/- UV	chr19	49990668	C	0	13760	0	2	13762	454417
ERCC6 -/- UV	chr19	49990669	G	2	0	13760	0	13762	454417
ERCC6 -/- UV	chr19	49990670	C	0	13762	0	0	13762	454417
ERCC6 -/- UV	chr19	49990671	T	0	0	0	13762	13762	454417
ERCC6 -/- UV	chr19	49990672	G	0	0	13762	0	13762	454417
ERCC6 -/- UV	chr19	49990673	A	13762	0	0	0	13762	454417
ERCC6 -/- UV	chr19	49990674	C	0	13762	0	0	13762	454416
ERCC6 -/- UV	chr19	49990675	C	1	13761	0	0	13762	454412
ERCC6 -/- UV	chr19	49990676	G	1	0	13761	0	13762	454407
ERCC6 -/- UV	chr19	49990677	C	2	13760	0	0	13762	454407
ERCC6 -/- UV	chr19	49990678	G	0	0	13762	0	13762	454399
ERCC6 -/- UV	chr19	49990679	G	0	0	13762	0	13762	454390
ERCC6 -/- UV	chr19	49990680	A	13762	0	0	0	13762	454387
ERCC6 -/- UV	chr19	49990681	G	0	0	13762	0	13762	454385
ERCC6 -/- UV	chr19	49990682	G	0	0	13762	0	13762	454385
ERCC6 -/- UV	chr19	49990683	T	0	0	0	13762	13762	454383
ERCC6 -/- UV	chr19	49990684	C	0	13762	0	0	13762	454383
ERCC6 -/- UV	chr19	49990685	C	0	13762	0	0	13762	454382
ERCC6 -/- UV	chr19	49990686	A	13762	0	0	0	13762	454382
ERCC6 -/- UV	chr19	49990687	A	13762	0	0	0	13762	454379
ERCC6 -/- UV	chr19	49990688	C	0	13762	0	0	13762	454374
ERCC6 -/- UV	chr19	49990689	C	0	13762	0	0	13762	454368
ERCC6 -/- UV	chr19	49990690	G	0	0	13762	0	13762	454335
ERCC6 -/- UV	chr19	49990691	G	0	0	13762	0	13762	454325
ERCC6 -/- UV	chr19	49990692	A	13762	0	0	0	13762	454325
ERCC6 -/- UV	chr19	49990693	A	13762	0	0	0	13762	454318
ERCC6 -/- UV	chr19	49990694	G	7	0	13754	1	13762	454268
ERCC6 -/- UV	chr19	49990695	A	13762	0	0	0	13762	454268
ERCC6 -/- UV	chr19	49990696	A	13762	0	0	0	13762	454268
ERCC6 -/- UV	chr19	49990697	T	0	0	0	13762	13762	454254
ERCC6 -/- UV	chr19	49990698	G	1	0	13761	0	13762	454242
ERCC6 -/- UV	chr19	49990699	T	0	0	0	13762	13762	454161
ERCC6 -/- UV	chr19	49990700	C	1	13761	0	0	13762	454160
ERCC6 -/- UV	chr19	49990701	C	0	13761	0	1	13762	454158
ERCC6 -/- UV	chr19	49990702	G	0	0	13761	1	13762	454121
ERCC6 -/- UV	chr19	49990703	G	0	0	13762	0	13762	454099
ERCC6 -/- UV	chr19	49990704	A	13762	0	0	0	13762	454098
ERCC6 -/- UV	chr19	49990705	T	0	0	0	13762	13762	454089
XPA -/- ctrl	chr19	49990660	G	0	0	7332	0	7332	311602
XPA -/- ctrl	chr19	49990661	G	0	0	7332	0	7332	311602
XPA -/- ctrl	chr19	49990662	G	4	0	7328	0	7332	311602
XPA -/- ctrl	chr19	49990663	C	0	7332	0	0	7332	311602
XPA -/- ctrl	chr19	49990664	A	7332	0	0	0	7332	311602
XPA -/- ctrl	chr19	49990665	C	0	7332	0	0	7332	311602
XPA -/- ctrl	chr19	49990666	A	7332	0	0	0	7332	311602
XPA -/- ctrl	chr19	49990667	G	1	0	7331	0	7332	311602
XPA -/- ctrl	chr19	49990668	C	0	7330	0	2	7332	311602
XPA -/- ctrl	chr19	49990669	G	1	0	7331	0	7332	311602
XPA -/- ctrl	chr19	49990670	C	0	7332	0	0	7332	311602
XPA -/- ctrl	chr19	49990671	T	0	0	0	7332	7332	311602
XPA -/- ctrl	chr19	49990672	G	0	0	7332	0	7332	311602
XPA -/- ctrl	chr19	49990673	A	7332	0	0	0	7332	311602
XPA -/- ctrl	chr19	49990674	C	0	7331	0	1	7332	311602
XPA -/- ctrl	chr19	49990675	C	0	7332	0	0	7332	311601
XPA -/- ctrl	chr19	49990676	G	0	0	7332	0	7332	311597
XPA -/- ctrl	chr19	49990677	C	0	7332	0	0	7332	311597
XPA -/- ctrl	chr19	49990678	G	0	0	7332	0	7332	311594
XPA -/- ctrl	chr19	49990679	G	0	0	7331	1	7332	311591
XPA -/- ctrl	chr19	49990680	A	7332	0	0	0	7332	311591
XPA -/- ctrl	chr19	49990681	G	0	0	7332	0	7332	311588
XPA -/- ctrl	chr19	49990682	G	0	0	7332	0	7332	311588
XPA -/- ctrl	chr19	49990683	T	0	0	0	7332	7332	311587
XPA -/- ctrl	chr19	49990684	C	2	7330	0	0	7332	311587
XPA -/- ctrl	chr19	49990685	C	0	7332	0	0	7332	311587
XPA -/- ctrl	chr19	49990686	A	7332	0	0	0	7332	311587
XPA -/- ctrl	chr19	49990687	A	7332	0	0	0	7332	311586
XPA -/- ctrl	chr19	49990688	C	0	7330	0	2	7332	311583
XPA -/- ctrl	chr19	49990689	C	0	7331	0	1	7332	311578
XPA -/- ctrl	chr19	49990690	G	0	0	7332	0	7332	311551
XPA -/- ctrl	chr19	49990691	G	0	0	7332	0	7332	311540
XPA -/- ctrl	chr19	49990692	A	7332	0	0	0	7332	311540
XPA -/- ctrl	chr19	49990693	A	7332	0	0	0	7332	311538
XPA -/- ctrl	chr19	49990694	G	0	0	7332	0	7332	311508
XPA -/- ctrl	chr19	49990695	A	7332	0	0	0	7332	311508
XPA -/- ctrl	chr19	49990696	A	7332	0	0	0	7332	311508
XPA -/- ctrl	chr19	49990697	T	0	0	0	7332	7332	311504
XPA -/- ctrl	chr19	49990698	G	0	0	7332	0	7332	311490
XPA -/- ctrl	chr19	49990699	T	0	0	0	7332	7332	311436
XPA -/- ctrl	chr19	49990700	C	0	7332	0	0	7332	311436
XPA -/- ctrl	chr19	49990701	C	0	7332	0	0	7332	311434
XPA -/- ctrl	chr19	49990702	G	0	0	7332	0	7332	311410
XPA -/- ctrl	chr19	49990703	G	0	0	7331	1	7332	311394
XPA -/- ctrl	chr19	49990704	A	7332	0	0	0	7332	311394
XPA -/- ctrl	chr19	49990705	T	0	0	0	7332	7332	311389
XPA -/- UV	chr19	49990660	G	0	0	13584	0	13584	507381
XPA -/- UV	chr19	49990661	G	0	0	13584	0	13584	507381
XPA -/- UV	chr19	49990662	G	3	0	13581	0	13584	507381
XPA -/- UV	chr19	49990663	C	0	13584	0	0	13584	507381
XPA -/- UV	chr19	49990664	A	13584	0	0	0	13584	507381
XPA -/- UV	chr19	49990665	C	0	13584	0	0	13584	507381
XPA -/- UV	chr19	49990666	A	13584	0	0	0	13584	507381
XPA -/- UV	chr19	49990667	G	0	0	13583	1	13584	507381
XPA -/- UV	chr19	49990668	C	0	13582	0	2	13584	507381
XPA -/- UV	chr19	49990669	G	2	0	13582	0	13584	507381
XPA -/- UV	chr19	49990670	C	0	13583	0	1	13584	507381
XPA -/- UV	chr19	49990671	T	0	0	0	13584	13584	507380
XPA -/- UV	chr19	49990672	G	1	0	13583	0	13584	507379
XPA -/- UV	chr19	49990673	A	13584	0	0	0	13584	507379
XPA -/- UV	chr19	49990674	C	0	13584	0	0	13584	507378
XPA -/- UV	chr19	49990675	C	0	13582	0	2	13584	507377
XPA -/- UV	chr19	49990676	G	1	0	13582	1	13584	507371
XPA -/- UV	chr19	49990677	C	0	13584	0	0	13584	507370
XPA -/- UV	chr19	49990678	G	0	0	13584	0	13584	507362
XPA -/- UV	chr19	49990679	G	0	0	13583	1	13584	507357
XPA -/- UV	chr19	49990680	A	13583	0	1	0	13584	507354
XPA -/- UV	chr19	49990681	G	2	0	13582	0	13584	507352
XPA -/- UV	chr19	49990682	G	0	0	13584	0	13584	507345
XPA -/- UV	chr19	49990683	T	0	0	0	13584	13584	507343
XPA -/- UV	chr19	49990684	C	0	13584	0	0	13584	507343
XPA -/- UV	chr19	49990685	C	0	13584	0	0	13584	507342
XPA -/- UV	chr19	49990686	A	13584	0	0	0	13584	507342
XPA -/- UV	chr19	49990687	A	13584	0	0	0	13584	507335
XPA -/- UV	chr19	49990688	C	2	13582	0	0	13584	507330
XPA -/- UV	chr19	49990689	C	0	13584	0	0	13584	507319
XPA -/- UV	chr19	49990690	G	0	0	13584	0	13584	507277
XPA -/- UV	chr19	49990691	G	0	0	13584	0	13584	507264
XPA -/- UV	chr19	49990692	A	13584	0	0	0	13584	507264
XPA -/- UV	chr19	49990693	A	13584	0	0	0	13584	507262
XPA -/- UV	chr19	49990694	G	9	0	13575	0	13584	507211
XPA -/- UV	chr19	49990695	A	13584	0	0	0	13584	507211
XPA -/- UV	chr19	49990696	A	13584	0	0	0	13584	507210
XPA -/- UV	chr19	49990697	T	0	0	0	13584	13584	507204
XPA -/- UV	chr19	49990698	G	0	0	13584	0	13584	507193
XPA -/- UV	chr19	49990699	T	0	0	0	13584	13584	507073
XPA -/- UV	chr19	49990700	C	0	13584	0	0	13584	507070
XPA -/- UV	chr19	49990701	C	0	13582	0	2	13584	507067
XPA -/- UV	chr19	49990702	G	1	0	13583	0	13584	507028
XPA -/- UV	chr19	49990703	G	0	0	13584	0	13584	506993
XPA -/- UV	chr19	49990704	A	13584	0	0	0	13584	506991
XPA -/- UV	chr19	49990705	T	0	0	0	13584	13584	506982

## Sheet: Figure 3b data
Sample	Dinucleotide	Normalised_CPDs
-UV, control	TT	1.9e-10
-UV, naked DNA	TT	9.79e-10
UV+, cellular	TT	7.73e-10
-UV, control	TC	1.69e-10
-UV, naked DNA	TC	4.46e-10
UV+, cellular	TC	4.85e-10
-UV, control	CT	1.77e-10
-UV, naked DNA	CT	2.67e-10
UV+, cellular	CT	2.67e-10
-UV, control	CC	1.44e-10
-UV, naked DNA	CC	1.91e-10
UV+, cellular	CC	2.51e-10
-UV, control	AT	1.89e-10
-UV, naked DNA	AT	1.02e-10
UV+, cellular	AT	1.04e-10
-UV, control	AA	1.94e-10
-UV, naked DNA	AA	2.19e-11
UV+, cellular	AA	4.7e-11
-UV, control	TA	1.77e-10
-UV, naked DNA	TA	1.91e-11
UV+, cellular	TA	4.31e-11
-UV, control	AC	1.65e-10
-UV, naked DNA	AC	3.87e-11
UV+, cellular	AC	5.73e-11
-UV, control	TG	1.71e-10
-UV, naked DNA	TG	1.79e-11
UV+, cellular	TG	4.17e-11
-UV, control	GA	1.6e-10
-UV, naked DNA	GA	1.95e-11
UV+, cellular	GA	4.02e-11
-UV, control	AG	1.85e-10
-UV, naked DNA	AG	2.46e-11
UV+, cellular	AG	5e-11
-UV, control	GT	1.41e-10
-UV, naked DNA	GT	2.3e-11
UV+, cellular	GT	4.01e-11
-UV, control	CA	1.76e-10
-UV, naked DNA	CA	1.77e-11
UV+, cellular	CA	4.21e-11
-UV, control	GC	1.4e-10
-UV, naked DNA	GC	1.71e-11
UV+, cellular	GC	3.62e-11
-UV, control	GG	1.25e-10
-UV, naked DNA	GG	1.57e-11
UV+, cellular	GG	3.08e-11
-UV, control	CG	3.45e-10
-UV, naked DNA	CG	4.03e-11
UV+, cellular	CG	9.01e-11

## Sheet: Figure 3c data
CPDs	Depth	Sample
0	0	+UV, cellular
0	0	+UV, naked DNA
0	0	-UV, control
53267362	0.25	+UV, cellular
26102997	0.25	+UV, naked DNA
5417425	0.25	-UV, control
104567535	0.5	+UV, cellular
50581690	0.5	+UV, naked DNA
10245269	0.5	-UV, control
154149819	0.75	+UV, cellular
73608357	0.75	+UV, naked DNA
14571163	0.75	-UV, control
202125849	1	+UV, cellular
95305875	1	+UV, naked DNA
18462309	1	-UV, control

## Sheet: Figure 4a
Position	>A	>C	>G	>T	Ctrl CPDs (normalized to cellular)	Cellular CPDs	Naked CDPs (normalized to cellular)
-500	0	0	0	0	0	30	29.69
-499	0	0	0	0	21.9	14	14.85
-498	0	0	0	0	32.84	23	19.09
-497	0	0	0	1	10.95	30	23.33
-496	0	0	0	1	0	34	21.21
-495	0	0	0	1	21.9	23	27.57
-494	0	0	0	0	87.58	18	19.09
-493	0	0	0	0	54.74	23	8.48
-492	0	0	0	1	54.74	35	44.54
-491	0	0	0	1	43.79	16	29.69
-490	0	0	0	0	0	19	23.33
-489	0	0	0	0	21.9	24	25.45
-488	0	0	0	0	10.95	27	21.21
-487	0	0	0	1	32.84	29	21.21
-486	0	0	0	0	10.95	25	14.85
-485	0	0	0	0	65.69	30	23.33
-484	0	0	0	0	32.84	37	40.3
-483	0	0	0	1	10.95	23	8.48
-482	0	0	0	0	32.84	25	19.09
-481	0	0	0	0	0	37	23.33
-480	1	0	0	0	10.95	30	23.33
-479	0	0	0	0	10.95	20	14.85
-478	1	0	0	0	0	28	29.69
-477	0	0	0	0	87.58	19	14.85
-476	1	0	0	0	21.9	15	29.69
-475	0	0	0	0	43.79	28	16.97
-474	1	0	0	0	0	21	23.33
-473	0	0	0	0	21.9	24	21.21
-472	0	0	0	0	10.95	24	25.45
-471	1	0	0	1	10.95	20	23.33
-470	0	1	0	2	0	21	27.57
-469	0	0	0	0	43.79	27	29.69
-468	0	0	0	0	21.9	25	16.97
-467	0	0	0	1	21.9	21	29.69
-466	0	0	0	0	21.9	22	21.21
-465	0	0	0	1	10.95	26	27.57
-464	0	0	0	0	0	29	38.17
-463	0	0	0	0	21.9	26	14.85
-462	0	2	0	0	87.58	13	27.57
-461	0	0	0	1	21.9	26	19.09
-460	0	0	0	0	32.84	24	31.81
-459	0	0	0	1	32.84	26	25.45
-458	0	0	0	0	32.84	14	21.21
-457	0	0	0	0	0	35	27.57
-456	0	0	0	0	21.9	25	19.09
-455	0	0	0	0	10.95	29	31.81
-454	0	0	0	0	10.95	27	16.97
-453	0	1	0	0	32.84	16	25.45
-452	1	0	0	2	54.74	28	23.33
-451	1	0	0	1	76.64	29	36.05
-450	0	0	0	1	54.74	33	31.81
-449	0	0	0	0	10.95	25	23.33
-448	0	0	0	1	76.64	13	23.33
-447	1	0	0	0	32.84	22	10.6
-446	1	0	0	0	32.84	15	12.72
-445	0	0	0	0	0	19	25.45
-444	0	0	0	0	0	39	16.97
-443	0	0	0	0	0	32	12.72
-442	0	0	0	0	10.95	24	40.3
-441	0	0	0	0	0	16	14.85
-440	0	0	0	1	32.84	26	14.85
-439	1	0	0	0	21.9	26	10.6
-438	1	0	0	2	32.84	17	19.09
-437	0	0	0	0	21.9	21	8.48
-436	0	0	0	0	21.9	18	27.57
-435	0	0	0	0	0	17	19.09
-434	0	0	0	0	21.9	20	14.85
-433	0	0	0	1	10.95	24	10.6
-432	2	0	0	1	76.64	28	21.21
-431	0	0	0	1	54.74	24	36.05
-430	0	0	0	1	65.69	26	16.97
-429	0	0	0	0	0	23	16.97
-428	0	0	0	0	0	21	6.36
-427	0	0	0	0	32.84	30	16.97
-426	0	0	0	1	98.53	20	33.93
-425	0	0	0	0	10.95	45	31.81
-424	0	0	0	0	0	46	36.05
-423	1	0	0	1	0	37	23.33
-422	0	0	0	1	0	20	27.57
-421	0	0	0	0	0	21	21.21
-420	2	0	0	0	21.9	30	25.45
-419	0	0	0	0	54.74	17	29.69
-418	0	0	0	0	54.74	13	14.85
-417	0	0	0	0	120.43	28	25.45
-416	0	0	0	0	32.84	24	42.42
-415	0	0	0	0	10.95	31	27.57
-414	0	0	0	0	54.74	21	19.09
-413	0	0	0	0	32.84	23	6.36
-412	0	0	0	0	0	9	16.97
-411	0	0	0	0	10.95	25	25.45
-410	0	0	0	0	0	27	8.48
-409	0	0	0	1	21.9	25	25.45
-408	0	0	0	1	32.84	16	38.17
-407	0	0	0	0	76.64	22	33.93
-406	0	0	0	0	32.84	22	8.48
-405	0	0	0	0	10.95	24	21.21
-404	0	0	0	1	54.74	33	19.09
-403	0	1	0	0	54.74	26	29.69
-402	0	1	0	0	43.79	18	46.66
-401	1	0	0	0	43.79	28	31.81
-400	0	0	0	0	0	30	29.69
-399	0	0	0	0	0	29	42.42
-398	0	0	0	0	32.84	24	33.93
-397	0	0	0	0	0	16	33.93
-396	0	0	0	0	32.84	17	36.05
-395	0	0	0	2	65.69	24	29.69
-394	0	0	0	0	32.84	24	16.97
-393	0	0	0	0	0	28	29.69
-392	0	0	0	0	0	21	33.93
-391	0	0	0	0	10.95	14	29.69
-390	0	0	0	0	43.79	21	38.17
-389	0	0	0	0	21.9	18	19.09
-388	1	0	0	0	10.95	17	14.85
-387	1	0	0	0	65.69	24	8.48
-386	0	0	0	0	21.9	18	42.42
-385	0	1	0	0	21.9	31	38.17
-384	0	0	0	0	21.9	22	33.93
-383	0	0	0	0	21.9	28	44.54
-382	1	0	0	0	10.95	18	23.33
-381	0	0	0	0	43.79	32	8.48
-380	0	0	0	1	0	42	33.93
-379	2	0	0	0	43.79	19	21.21
-378	0	0	0	0	0	23	16.97
-377	0	0	0	0	54.74	25	23.33
-376	1	0	0	0	65.69	19	36.05
-375	0	0	0	0	65.69	15	12.72
-374	0	0	0	0	43.79	23	21.21
-373	0	1	0	1	21.9	25	23.33
-372	0	0	0	0	32.84	18	14.85
-371	1	0	0	0	10.95	21	29.69
-370	0	0	0	0	43.79	20	25.45
-369	0	0	0	0	32.84	26	38.17
-368	0	0	0	1	32.84	26	21.21
-367	0	0	0	0	32.84	24	38.17
-366	1	0	0	0	10.95	15	19.09
-365	0	0	0	0	32.84	13	19.09
-364	0	0	0	1	21.9	33	14.85
-363	0	0	0	1	21.9	23	25.45
-362	0	0	0	1	21.9	21	23.33
-361	0	0	0	0	21.9	27	16.97
-360	0	0	0	0	10.95	29	14.85
-359	1	0	0	0	10.95	28	27.57
-358	0	0	0	0	43.79	25	29.69
-357	0	0	0	0	10.95	27	36.05
-356	0	0	0	0	10.95	28	29.69
-355	0	0	0	0	32.84	30	50.9
-354	0	0	0	0	10.95	25	19.09
-353	0	0	0	1	10.95	46	23.33
-352	0	0	0	0	0	21	33.93
-351	0	0	0	0	32.84	29	25.45
-350	0	1	0	1	0	36	14.85
-349	0	0	0	0	0	24	16.97
-348	0	0	0	0	0	25	44.54
-347	0	0	0	0	0	41	27.57
-346	0	0	0	1	76.64	21	29.69
-345	0	0	0	0	65.69	30	33.93
-344	0	0	0	0	10.95	21	33.93
-343	0	0	0	1	10.95	16	42.42
-342	0	0	0	1	21.9	10	23.33
-341	1	0	0	1	10.95	21	25.45
-340	1	0	0	1	32.84	29	21.21
-339	0	0	0	2	10.95	25	25.45
-338	0	0	0	0	43.79	24	27.57
-337	1	0	0	0	21.9	32	21.21
-336	0	0	0	0	21.9	24	27.57
-335	1	0	0	0	43.79	15	10.6
-334	0	0	0	1	65.69	26	16.97
-333	0	0	0	0	32.84	19	16.97
-332	1	0	0	0	0	40	16.97
-331	0	0	0	0	10.95	24	23.33
-330	0	0	0	0	10.95	25	19.09
-329	1	0	0	0	0	33	19.09
-328	0	0	0	1	54.74	38	61.5
-327	0	0	0	0	0	19	31.81
-326	0	0	0	0	10.95	22	48.78
-325	1	0	0	0	10.95	26	27.57
-324	0	0	0	0	10.95	28	16.97
-323	0	0	0	0	21.9	14	21.21
-322	0	0	0	0	32.84	16	33.93
-321	0	0	0	0	43.79	23	19.09
-320	1	0	0	0	0	28	25.45
-319	0	0	0	0	65.69	33	19.09
-318	1	0	0	0	32.84	28	55.14
-317	0	0	0	0	0	27	31.81
-316	0	0	0	0	10.95	18	19.09
-315	0	0	0	0	0	20	19.09
-314	0	0	0	0	10.95	24	29.69
-313	0	0	0	0	43.79	21	27.57
-312	0	0	0	0	120.43	20	21.21
-311	0	0	0	0	32.84	33	31.81
-310	1	0	0	1	21.9	23	29.69
-309	0	0	0	0	10.95	23	27.57
-308	0	0	0	0	43.79	20	36.05
-307	1	0	0	2	32.84	24	21.21
-306	0	0	0	0	32.84	26	31.81
-305	0	0	0	0	10.95	17	29.69
-304	0	0	0	0	32.84	19	23.33
-303	0	0	0	2	0	17	14.85
-302	1	0	0	1	21.9	26	23.33
-301	0	0	0	0	21.9	16	19.09
-300	1	0	0	0	0	34	21.21
-299	0	0	0	0	21.9	26	25.45
-298	0	0	0	0	21.9	23	12.72
-297	0	0	0	0	0	27	23.33
-296	0	0	0	0	32.84	20	23.33
-295	0	0	1	0	54.74	28	27.57
-294	0	0	0	0	0	16	31.81
-293	0	0	0	0	109.48	28	50.9
-292	0	0	0	0	32.84	24	33.93
-291	1	0	0	0	21.9	29	19.09
-290	1	0	0	0	10.95	20	31.81
-289	1	0	0	0	76.64	28	27.57
-288	0	0	0	0	21.9	21	16.97
-287	1	0	0	0	0	17	16.97
-286	0	0	0	0	54.74	28	29.69
-285	0	1	0	0	65.69	27	29.69
-284	0	1	0	0	65.69	24	48.78
-283	0	0	0	0	10.95	24	25.45
-282	0	0	0	0	32.84	34	16.97
-281	0	0	0	0	32.84	9	25.45
-280	0	0	0	0	10.95	39	38.17
-279	0	0	0	0	32.84	23	23.33
-278	0	0	0	1	21.9	19	33.93
-277	0	0	0	0	0	20	19.09
-276	1	0	0	0	21.9	24	21.21
-275	0	0	0	0	0	31	21.21
-274	0	0	0	0	54.74	18	16.97
-273	0	0	0	1	32.84	25	14.85
-272	0	0	0	1	21.9	20	6.36
-271	1	0	0	0	10.95	20	23.33
-270	0	0	0	0	65.69	25	21.21
-269	2	0	0	0	10.95	12	23.33
-268	1	0	0	0	0	16	16.97
-267	0	0	0	1	0	28	14.85
-266	0	0	0	0	0	28	23.33
-265	1	0	0	0	0	15	23.33
-264	0	0	0	0	32.84	10	29.69
-263	0	0	0	0	21.9	24	16.97
-262	0	0	0	1	0	25	21.21
-261	0	0	0	0	54.74	18	46.66
-260	0	0	0	1	10.95	21	29.69
-259	0	0	0	0	0	22	14.85
-258	0	0	0	0	10.95	23	14.85
-257	0	0	0	0	10.95	21	27.57
-256	3	0	0	1	10.95	16	38.17
-255	0	0	0	0	10.95	30	27.57
-254	1	0	0	0	32.84	26	6.36
-253	1	0	0	0	43.79	20	21.21
-252	0	0	0	0	32.84	15	19.09
-251	2	0	0	1	10.95	22	21.21
-250	0	1	0	1	10.95	27	8.48
-249	1	0	0	0	54.74	14	8.48
-248	1	0	0	0	21.9	22	25.45
-247	0	0	0	0	32.84	27	19.09
-246	0	0	0	0	10.95	27	10.6
-245	1	0	1	1	0	20	25.45
-244	1	0	1	0	76.64	19	14.85
-243	1	0	0	1	65.69	20	19.09
-242	0	0	0	1	21.9	21	25.45
-241	0	0	0	0	10.95	21	25.45
-240	0	0	0	0	43.79	16	16.97
-239	1	0	0	0	21.9	32	25.45
-238	1	0	0	0	0	19	36.05
-237	0	0	0	1	43.79	26	16.97
-236	1	0	0	1	43.79	16	16.97
-235	1	0	0	0	32.84	31	16.97
-234	0	0	0	0	10.95	22	21.21
-233	0	0	0	0	76.64	18	21.21
-232	1	0	0	1	21.9	27	25.45
-231	0	0	0	1	32.84	19	31.81
-230	1	1	0	0	10.95	30	29.69
-229	0	0	0	0	32.84	37	12.72
-228	0	0	0	0	0	30	12.72
-227	0	0	0	3	10.95	18	0
-226	0	0	0	0	0	19	23.33
-225	1	0	0	0	21.9	29	25.45
-224	0	0	0	0	10.95	22	25.45
-223	1	0	0	0	21.9	28	48.78
-222	0	0	0	0	43.79	22	33.93
-221	0	0	0	1	65.69	22	25.45
-220	1	0	0	1	21.9	39	19.09
-219	1	0	0	0	87.58	20	21.21
-218	0	0	0	0	54.74	26	12.72
-217	2	0	0	0	10.95	22	16.97
-216	3	0	0	0	109.48	18	38.17
-215	1	0	0	0	43.79	31	21.21
-214	0	0	0	0	10.95	24	10.6
-213	0	0	0	0	10.95	32	27.57
-212	0	0	0	0	32.84	33	40.3
-211	0	0	0	0	10.95	24	12.72
-210	0	0	0	0	10.95	27	25.45
-209	0	0	0	0	0	14	8.48
-208	0	0	0	0	0	28	16.97
-207	0	0	0	0	21.9	24	10.6
-206	0	0	0	0	21.9	35	23.33
-205	0	0	0	0	21.9	22	36.05
-204	0	0	0	4	65.69	29	21.21
-203	0	0	0	1	43.79	20	33.93
-202	1	0	0	0	21.9	26	21.21
-201	1	0	0	0	32.84	27	19.09
-200	0	0	0	1	65.69	22	19.09
-199	1	0	0	1	21.9	25	25.45
-198	0	0	0	0	21.9	26	27.57
-197	2	0	0	0	0	11	14.85
-196	0	0	0	0	32.84	22	16.97
-195	0	0	0	0	10.95	27	16.97
-194	1	0	0	1	32.84	33	38.17
-193	0	0	0	0	21.9	18	25.45
-192	0	0	0	2	32.84	19	19.09
-191	0	0	0	0	0	16	14.85
-190	1	0	0	0	10.95	26	25.45
-189	0	0	0	0	43.79	17	48.78
-188	0	0	0	1	32.84	12	21.21
-187	0	0	0	0	32.84	22	27.57
-186	0	0	1	0	32.84	19	27.57
-185	0	0	0	0	10.95	22	8.48
-184	1	0	0	0	10.95	14	25.45
-183	0	0	0	2	21.9	25	27.57
-182	1	0	0	0	21.9	22	16.97
-181	2	0	0	0	0	21	23.33
-180	1	0	0	1	32.84	20	27.57
-179	1	0	0	0	0	22	19.09
-178	0	0	0	0	0	25	36.05
-177	0	0	0	0	0	16	25.45
-176	0	0	0	0	0	25	25.45
-175	0	0	0	0	0	21	23.33
-174	0	0	0	0	21.9	33	29.69
-173	0	0	0	0	21.9	27	44.54
-172	0	0	0	0	10.95	28	27.57
-171	0	0	0	0	21.9	21	21.21
-170	1	1	0	0	21.9	27	38.17
-169	0	0	0	1	43.79	20	19.09
-168	0	0	0	0	21.9	29	21.21
-167	1	0	0	0	10.95	24	31.81
-166	0	0	1	0	32.84	25	46.66
-165	1	0	0	0	0	24	29.69
-164	0	0	0	0	0	11	23.33
-163	0	0	1	0	32.84	24	12.72
-162	1	0	0	0	32.84	13	21.21
-161	0	0	0	0	43.79	25	29.69
-160	0	0	0	0	32.84	35	33.93
-159	0	0	0	0	10.95	29	12.72
-158	1	0	0	0	0	12	25.45
-157	1	0	0	0	43.79	19	14.85
-156	0	0	0	0	21.9	28	27.57
-155	1	1	0	0	32.84	18	29.69
-154	4	0	0	1	10.95	23	23.33
-153	0	0	0	0	10.95	26	19.09
-152	0	0	0	0	21.9	12	19.09
-151	1	0	0	0	10.95	21	10.6
-150	2	0	0	3	43.79	33	27.57
-149	0	0	0	0	43.79	22	19.09
-148	0	0	0	0	10.95	15	33.93
-147	0	0	0	0	10.95	23	21.21
-146	1	0	0	1	10.95	36	21.21
-145	4	0	0	1	32.84	28	16.97
-144	0	0	0	0	10.95	30	29.69
-143	0	0	0	1	32.84	24	42.42
-142	0	0	0	0	21.9	23	25.45
-141	0	1	0	0	87.58	24	23.33
-140	0	0	0	0	43.79	20	42.42
-139	1	0	0	1	0	22	42.42
-138	1	0	1	0	21.9	13	25.45
-137	0	0	0	0	43.79	28	36.05
-136	0	0	0	1	21.9	27	27.57
-135	0	0	0	0	21.9	24	33.93
-134	0	0	0	0	21.9	18	23.33
-133	1	0	0	0	21.9	19	40.3
-132	0	0	0	2	54.74	15	36.05
-131	1	0	0	1	54.74	28	16.97
-130	0	0	0	0	32.84	27	27.57
-129	0	0	0	0	21.9	39	21.21
-128	2	0	0	0	32.84	18	16.97
-127	0	0	3	0	32.84	29	16.97
-126	0	0	0	0	0	27	27.57
-125	0	0	0	0	10.95	30	25.45
-124	1	0	0	1	32.84	18	33.93
-123	1	0	0	0	10.95	26	23.33
-122	14	0	0	1	10.95	16	16.97
-121	0	0	0	1	10.95	19	31.81
-120	2	0	0	5	10.95	33	44.54
-119	2	0	0	0	65.69	28	23.33
-118	1	0	0	0	32.84	26	19.09
-117	1	0	0	3	21.9	36	25.45
-116	1	0	0	3	32.84	25	25.45
-115	1	0	0	0	10.95	27	31.81
-114	3	0	1	2	32.84	17	23.33
-113	1	0	0	1	21.9	18	19.09
-112	1	1	0	2	43.79	24	10.6
-111	2	0	0	1	21.9	27	33.93
-110	0	1	0	2	0	35	31.81
-109	0	0	0	1	21.9	19	46.66
-108	0	0	0	1	21.9	20	31.81
-107	2	0	0	0	43.79	18	25.45
-106	2	0	0	0	54.74	26	36.05
-105	1	0	0	30	21.9	20	25.45
-104	3	0	0	0	43.79	35	25.45
-103	1	0	0	19	10.95	27	23.33
-102	0	0	0	4	10.95	22	29.69
-101	0	0	0	3	21.9	13	12.72
-100	0	0	0	2	10.95	13	14.85
-99	0	0	0	0	0	21	38.17
-98	0	0	0	0	10.95	24	19.09
-97	0	0	0	0	10.95	15	19.09
-96	2	0	1	0	10.95	41	27.57
-95	2	0	0	1	0	22	23.33
-94	0	0	0	2	10.95	27	16.97
-93	1	0	1	3	43.79	26	25.45
-92	0	0	0	3	0	25	19.09
-91	0	0	0	0	43.79	33	25.45
-90	1	0	0	2	21.9	28	33.93
-89	0	0	0	0	43.79	32	27.57
-88	2	0	0	2	21.9	21	16.97
-87	1	0	0	1	65.69	25	25.45
-86	1	0	0	5	32.84	27	27.57
-85	3	0	0	1	0	36	16.97
-84	2	0	0	1	54.74	27	14.85
-83	0	0	0	0	65.69	35	21.21
-82	0	0	0	2	21.9	28	12.72
-81	5	0	0	1	0	21	27.57
-80	2	0	0	1	10.95	17	31.81
-79	2	0	0	4	32.84	26	23.33
-78	1	0	2	6	0	32	29.69
-77	1	0	0	1	0	18	10.6
-76	2	0	1	1	0	25	10.6
-75	1	0	0	5	0	23	8.48
-74	1	0	0	1	0	22	10.6
-73	2	0	0	1	0	28	29.69
-72	3	0	0	3	21.9	26	29.69
-71	3	0	0	1	87.58	29	27.57
-70	2	0	0	0	43.79	20	25.45
-69	1	0	0	1	21.9	18	12.72
-68	1	0	0	6	0	22	27.57
-67	1	0	0	6	43.79	35	19.09
-66	1	0	0	5	10.95	30	14.85
-65	3	0	0	4	21.9	19	25.45
-64	13	0	0	2	43.79	28	27.57
-63	24	0	0	0	32.84	20	21.21
-62	1	0	0	1	10.95	20	27.57
-61	2	0	0	4	43.79	20	42.42
-60	3	0	0	2	21.9	27	27.57
-59	4	0	0	13	0	21	25.45
-58	10	2	0	10	21.9	24	25.45
-57	8	0	0	0	43.79	17	14.85
-56	6	0	0	1	32.84	23	25.45
-55	2	0	0	9	21.9	14	16.97
-54	2	0	1	5	0	23	19.09
-53	1	0	1	1	43.79	17	23.33
-52	5	0	0	0	65.69	18	29.69
-51	5	0	0	2	21.9	27	27.57
-50	2	0	0	0	32.84	11	53.02
-49	12	0	0	5	21.9	40	29.69
-48	0	0	0	8	21.9	20	23.33
-47	1	0	0	4	65.69	25	12.72
-46	11	0	0	10	43.79	17	33.93
-45	4	0	0	9	32.84	9	27.57
-44	5	0	0	3	21.9	14	23.33
-43	5	0	0	3	0	18	33.93
-42	4	0	0	4	32.84	33	29.69
-41	8	0	0	3	43.79	25	21.21
-40	9	0	1	5	32.84	27	27.57
-39	13	0	0	5	32.84	30	36.05
-38	4	0	0	8	0	24	36.05
-37	24	0	0	1	21.9	24	31.81
-36	1	0	0	1	10.95	32	29.69
-35	6	1	0	7	10.95	36	21.21
-34	5	0	0	5	0	34	38.17
-33	8	0	0	10	32.84	20	29.69
-32	1	0	0	7	0	19	31.81
-31	1	0	0	6	10.95	44	8.48
-30	4	0	0	17	32.84	22	23.33
-29	12	0	0	15	0	38	27.57
-28	4	0	0	3	32.84	29	27.57
-27	2	0	0	4	10.95	26	31.81
-26	14	0	0	4	10.95	35	21.21
-25	14	0	0	13	0	27	25.45
-24	8	0	0	17	0	21	19.09
-23	7	0	0	10	32.84	27	48.78
-22	4	0	0	9	43.79	25	12.72
-21	2	0	0	31	65.69	21	23.33
-20	13	0	0	28	21.9	25	21.21
-19	1	0	0	14	32.84	19	23.33
-18	8	0	0	10	0	37	4.24
-17	17	0	0	15	43.79	27	14.85
-16	18	0	0	12	54.74	20	27.57
-15	4	0	0	8	0	27	42.42
-14	5	0	1	17	10.95	23	25.45
-13	4	1	0	6	32.84	23	19.09
-12	8	0	1	23	65.69	17	19.09
-11	9	0	0	8	32.84	20	8.48
-10	4	0	0	7	21.9	15	23.33
-9	8	0	0	3	65.69	15	21.21
-8	16	0	0	5	54.74	13	23.33
-7	7	0	0	20	32.84	33	21.21
-6	12	0	1	15	0	31	12.72
-5	8	0	1	8	21.9	21	10.6
-4	3	1	1	47	0	36	16.97
-3	3	1	1	113	76.64	20	42.42
-2	5	1	1	18	43.79	60	67.87
-1	2	0	3	332	21.9	339	36.05
0	34	4	7	2288	43.79	208	21.21
1	15	8	14	387	21.9	55	80.59
2	0	0	0	0	21.9	125	59.38
3	4	0	0	124	21.9	106	31.81
4	1	0	0	99	32.84	38	0
5	4	0	2	22	43.79	6	19.09
6	9	1	0	6	65.69	31	12.72
7	6	0	0	16	21.9	27	10.6
8	2	1	0	8	32.84	17	19.09
9	6	1	1	8	21.9	26	25.45
10	9	0	1	7	21.9	23	27.57
11	4	0	1	5	32.84	23	21.21
12	5	0	0	24	0	36	14.85
13	16	0	1	4	54.74	19	38.17
14	5	0	0	6	0	26	36.05
15	19	1	0	23	10.95	22	38.17
16	6	0	0	3	10.95	35	29.69
17	16	0	0	1	65.69	29	44.54
18	5	0	0	14	98.53	16	23.33
19	7	1	0	10	0	6	14.85
20	0	2	0	11	0	19	14.85
21	2	0	0	24	32.84	29	12.72
22	3	0	0	17	32.84	14	25.45
23	3	0	0	17	0	20	19.09
24	2	0	0	17	32.84	13	12.72
25	4	0	0	18	32.84	24	19.09
26	5	0	0	12	98.53	17	23.33
27	8	0	0	8	0	22	6.36
28	19	0	0	4	76.64	41	36.05
29	6	1	0	18	21.9	35	19.09
30	1	0	1	21	10.95	23	12.72
31	3	1	0	7	21.9	31	27.57
32	2	0	1	9	32.84	38	14.85
33	4	0	1	3	0	19	14.85
34	2	0	0	4	21.9	24	21.21
35	3	0	0	2	32.84	14	27.57
36	5	0	0	4	10.95	21	23.33
37	5	0	0	3	10.95	20	12.72
38	9	0	0	1	10.95	12	12.72
39	3	0	0	2	10.95	18	27.57
40	4	0	0	5	0	12	42.42
41	1	0	0	9	0	23	27.57
42	3	1	0	4	32.84	41	23.33
43	0	0	0	2	43.79	15	12.72
44	0	0	0	2	32.84	21	8.48
45	2	0	0	1	0	8	23.33
46	1	0	0	15	0	14	14.85
47	1	0	1	2	10.95	22	19.09
48	3	0	0	3	21.9	24	21.21
49	6	0	0	2	32.84	17	12.72
50	5	0	0	1	0	34	12.72
51	2	0	0	6	0	22	25.45
52	1	0	1	4	32.84	41	23.33
53	5	0	0	2	43.79	24	16.97
54	0	1	0	1	43.79	23	50.9
55	1	3	0	1	21.9	22	19.09
56	2	0	0	3	65.69	28	10.6
57	5	0	0	13	43.79	25	14.85
58	6	0	0	9	32.84	21	23.33
59	2	0	0	8	10.95	23	19.09
60	3	0	0	4	43.79	34	23.33
61	3	0	0	2	21.9	32	19.09
62	0	0	0	0	21.9	35	10.6
63	5	0	1	1	32.84	22	23.33
64	0	0	0	2	0	14	23.33
65	1	1	1	1	32.84	33	4.24
66	0	0	1	4	32.84	28	12.72
67	1	0	0	4	54.74	14	21.21
68	2	0	0	5	43.79	18	12.72
69	0	0	0	2	32.84	12	21.21
70	0	0	0	5	43.79	17	25.45
71	2	1	0	3	54.74	20	33.93
72	1	0	0	2	21.9	25	23.33
73	0	0	0	4	32.84	14	36.05
74	0	0	0	1	32.84	19	36.05
75	0	0	0	2	76.64	29	27.57
76	0	0	1	0	10.95	24	21.21
77	2	1	0	3	43.79	32	8.48
78	2	0	0	3	43.79	24	19.09
79	6	0	0	0	10.95	22	23.33
80	0	0	0	0	0	29	12.72
81	1	0	0	3	10.95	37	16.97
82	1	1	0	2	32.84	20	8.48
83	0	0	0	2	43.79	23	14.85
84	0	0	0	2	0	28	12.72
85	2	0	0	2	21.9	17	21.21
86	1	0	0	2	0	24	19.09
87	1	0	0	3	10.95	18	21.21
88	0	0	0	3	10.95	27	23.33
89	0	0	0	2	21.9	23	14.85
90	1	0	0	1	10.95	14	27.57
91	1	0	0	0	0	15	21.21
92	0	0	0	5	10.95	24	27.57
93	0	0	0	1	65.69	23	40.3
94	0	1	0	1	21.9	19	19.09
95	3	1	0	1	21.9	25	42.42
96	0	0	0	0	32.84	14	2.12
97	4	0	0	0	32.84	19	31.81
98	2	0	0	2	43.79	24	29.69
99	2	0	0	0	43.79	35	40.3
100	1	0	0	1	43.79	35	19.09
101	0	0	0	2	21.9	35	8.48
102	0	1	0	0	0	24	16.97
103	0	1	0	6	21.9	24	40.3
104	0	1	1	1	54.74	25	23.33
105	0	0	0	3	32.84	22	19.09
106	0	1	0	1	10.95	21	16.97
107	0	0	0	1	32.84	21	29.69
108	0	0	1	0	54.74	22	27.57
109	1	0	0	1	21.9	32	12.72
110	3	0	0	0	65.69	27	14.85
111	0	0	0	2	43.79	22	8.48
112	1	0	0	3	32.84	31	23.33
113	0	0	0	0	0	21	21.21
114	1	0	0	0	0	22	21.21
115	2	0	0	0	10.95	14	10.6
116	1	0	0	1	43.79	17	12.72
117	0	0	0	0	0	27	46.66
118	0	0	1	0	10.95	21	19.09
119	1	0	1	0	0	25	27.57
120	2	0	0	2	10.95	29	27.57
121	2	0	1	1	0	24	21.21
122	0	0	2	2	21.9	26	19.09
123	1	0	0	0	21.9	22	23.33
124	0	0	0	0	43.79	19	38.17
125	0	0	0	0	21.9	27	21.21
126	1	0	0	0	21.9	21	8.48
127	0	0	0	2	54.74	23	16.97
128	0	0	0	1	0	21	12.72
129	0	1	0	2	32.84	25	14.85
130	0	0	0	0	21.9	24	33.93
131	1	0	0	0	10.95	38	21.21
132	0	1	0	4	32.84	29	31.81
133	0	0	0	1	21.9	19	36.05
134	0	0	0	0	0	30	25.45
135	0	1	0	1	32.84	24	23.33
136	0	1	0	1	21.9	32	29.69
137	0	0	0	0	10.95	20	21.21
138	0	0	0	2	21.9	22	19.09
139	0	0	0	0	43.79	19	12.72
140	0	0	0	2	32.84	18	27.57
141	3	0	0	2	21.9	35	21.21
142	1	0	0	0	43.79	18	38.17
143	2	0	0	1	21.9	25	38.17
144	0	0	0	2	54.74	32	36.05
145	0	0	0	4	21.9	28	31.81
146	0	0	0	1	21.9	28	8.48
147	2	0	0	0	54.74	23	23.33
148	1	0	0	3	10.95	22	10.6
149	1	0	0	0	21.9	31	16.97
150	0	0	1	1	32.84	26	14.85
151	1	0	0	0	10.95	22	36.05
152	2	0	0	1	10.95	17	61.5
153	3	0	0	2	10.95	21	25.45
154	3	0	0	1	10.95	31	21.21
155	1	0	0	0	21.9	26	19.09
156	0	0	0	0	32.84	29	19.09
157	1	0	0	1	0	22	23.33
158	0	0	0	0	0	19	36.05
159	0	0	0	1	54.74	20	38.17
160	0	0	0	1	10.95	17	21.21
161	1	0	0	0	32.84	19	36.05
162	0	0	0	1	21.9	13	33.93
163	0	0	0	0	65.69	20	40.3
164	0	0	0	0	0	29	29.69
165	1	0	0	0	32.84	22	10.6
166	0	0	0	4	65.69	15	29.69
167	0	0	0	1	10.95	19	12.72
168	0	0	0	4	32.84	24	16.97
169	0	0	0	8	10.95	22	25.45
170	0	0	0	2	32.84	15	29.69
171	1	0	0	0	32.84	25	6.36
172	1	0	0	0	65.69	25	27.57
173	1	0	0	0	54.74	27	23.33
174	0	0	0	0	65.69	13	31.81
175	0	0	0	1	10.95	17	16.97
176	0	0	0	0	10.95	19	21.21
177	1	0	0	0	32.84	22	29.69
178	0	0	0	0	0	32	27.57
179	0	0	0	0	0	20	33.93
180	0	0	0	1	21.9	27	29.69
181	1	0	0	1	10.95	14	44.54
182	3	0	0	0	0	27	31.81
183	0	1	0	0	54.74	22	19.09
184	0	0	0	0	21.9	24	19.09
185	0	0	1	2	43.79	15	6.36
186	1	0	0	0	10.95	21	25.45
187	0	0	0	0	0	18	14.85
188	2	0	0	0	0	25	21.21
189	0	0	0	1	10.95	33	6.36
190	0	0	0	0	21.9	24	40.3
191	1	0	0	1	76.64	12	33.93
192	0	0	0	1	32.84	23	19.09
193	1	0	1	1	32.84	26	23.33
194	0	0	0	1	21.9	32	23.33
195	0	0	0	2	43.79	23	16.97
196	0	0	0	3	43.79	28	36.05
197	0	0	0	0	32.84	20	36.05
198	3	0	0	3	21.9	16	40.3
199	0	0	0	0	0	19	33.93
200	0	0	1	0	10.95	25	29.69
201	0	0	0	0	0	28	23.33
202	0	0	0	0	43.79	23	29.69
203	1	0	0	0	10.95	23	31.81
204	0	0	0	0	21.9	13	67.87
205	0	0	0	0	65.69	16	38.17
206	1	0	0	0	98.53	27	36.05
207	0	0	0	1	21.9	13	31.81
208	0	0	0	0	21.9	13	21.21
209	0	0	0	1	0	10	33.93
210	0	0	0	0	43.79	14	40.3
211	0	0	0	1	54.74	31	25.45
212	0	0	0	0	43.79	21	21.21
213	0	0	0	0	32.84	15	27.57
214	0	0	0	0	87.58	34	19.09
215	0	0	0	0	76.64	14	10.6
216	0	1	0	1	32.84	16	4.24
217	0	0	0	0	43.79	17	6.36
218	0	0	0	0	21.9	31	38.17
219	0	0	0	0	10.95	18	29.69
220	0	0	0	0	21.9	22	31.81
221	0	0	0	1	43.79	11	21.21
222	0	1	0	1	21.9	31	23.33
223	0	0	0	0	10.95	24	19.09
224	2	0	0	1	32.84	27	29.69
225	2	0	0	0	21.9	23	19.09
226	0	0	0	1	54.74	9	8.48
227	0	0	0	1	10.95	13	27.57
228	0	0	0	1	10.95	22	40.3
229	1	0	0	0	21.9	16	12.72
230	0	0	0	0	21.9	24	27.57
231	0	0	0	0	21.9	23	23.33
232	0	0	0	0	10.95	18	33.93
233	1	0	0	0	54.74	19	23.33
234	1	0	0	1	21.9	42	29.69
235	0	0	0	0	0	30	42.42
236	0	0	0	0	21.9	18	21.21
237	0	0	0	0	21.9	32	21.21
238	0	0	0	0	43.79	20	48.78
239	0	0	1	0	43.79	31	23.33
240	1	0	1	0	32.84	17	25.45
241	0	0	0	0	32.84	21	29.69
242	0	0	0	1	76.64	16	19.09
243	1	0	0	0	32.84	25	8.48
244	0	0	0	1	43.79	23	25.45
245	0	0	0	2	32.84	28	42.42
246	0	0	0	0	21.9	28	19.09
247	0	0	0	1	54.74	38	31.81
248	1	0	0	1	32.84	31	25.45
249	0	0	0	0	10.95	21	27.57
250	0	0	0	0	21.9	24	14.85
251	0	0	0	0	76.64	27	14.85
252	0	0	0	1	43.79	34	19.09
253	0	0	0	1	0	24	21.21
254	0	0	0	0	76.64	29	31.81
255	1	0	0	0	65.69	23	40.3
256	0	0	0	1	65.69	22	31.81
257	1	0	0	1	54.74	31	25.45
258	1	0	0	0	32.84	30	25.45
259	0	0	0	0	10.95	19	25.45
260	0	0	0	0	32.84	28	21.21
261	0	0	0	1	0	17	19.09
262	1	0	0	2	10.95	22	25.45
263	0	0	0	0	21.9	22	27.57
264	0	0	0	1	32.84	33	36.05
265	0	0	0	0	0	31	36.05
266	0	0	0	0	43.79	26	19.09
267	0	0	0	2	10.95	26	16.97
268	0	0	0	1	65.69	18	27.57
269	0	0	0	0	43.79	24	33.93
270	0	0	0	0	21.9	21	40.3
271	0	0	0	1	43.79	17	8.48
272	0	0	0	1	32.84	20	10.6
273	0	0	0	0	0	32	23.33
274	0	1	0	1	10.95	33	23.33
275	0	0	0	2	65.69	33	16.97
276	0	0	0	1	0	23	23.33
277	0	0	0	0	10.95	23	16.97
278	0	0	0	0	10.95	15	25.45
279	0	0	0	0	32.84	24	31.81
280	0	0	0	0	0	26	19.09
281	0	0	0	2	21.9	30	23.33
282	0	0	0	1	21.9	31	16.97
283	0	0	0	0	0	24	44.54
284	0	0	0	0	21.9	36	27.57
285	0	0	0	1	32.84	18	8.48
286	0	0	0	0	21.9	17	23.33
287	0	0	0	0	54.74	30	19.09
288	0	0	0	0	10.95	16	16.97
289	0	0	0	0	10.95	14	25.45
290	0	0	0	0	32.84	22	25.45
291	0	0	0	1	10.95	15	29.69
292	0	0	0	1	21.9	16	25.45
293	0	0	0	0	21.9	15	31.81
294	1	0	0	0	10.95	17	14.85
295	1	0	0	0	21.9	19	33.93
296	1	0	0	1	0	8	21.21
297	0	0	0	0	32.84	18	33.93
298	1	0	0	1	32.84	15	14.85
299	0	0	0	0	10.95	15	29.69
300	0	0	0	0	65.69	27	29.69
301	0	0	0	0	65.69	24	46.66
302	0	0	0	1	21.9	24	21.21
303	0	0	0	1	10.95	31	29.69
304	0	0	0	0	10.95	24	29.69
305	0	0	0	0	43.79	29	25.45
306	0	0	0	0	65.69	20	8.48
307	0	0	0	0	21.9	29	21.21
308	1	0	0	2	0	15	21.21
309	1	0	0	0	10.95	19	23.33
310	0	0	0	0	32.84	10	25.45
311	0	0	0	0	32.84	34	59.38
312	0	0	0	0	0	33	27.57
313	0	0	0	0	21.9	30	33.93
314	0	0	0	0	32.84	30	14.85
315	0	0	0	0	10.95	37	14.85
316	0	0	0	0	32.84	31	14.85
317	0	0	0	0	32.84	29	19.09
318	0	0	0	0	10.95	20	21.21
319	0	0	0	0	10.95	26	33.93
320	0	0	0	0	0	14	23.33
321	0	0	0	0	87.58	30	25.45
322	0	0	0	0	21.9	25	25.45
323	0	1	0	1	10.95	26	33.93
324	0	0	0	0	32.84	27	23.33
325	0	0	0	0	43.79	17	40.3
326	0	0	0	0	54.74	21	42.42
327	0	0	0	0	0	19	19.09
328	0	0	0	0	43.79	26	12.72
329	1	0	0	0	131.38	27	40.3
330	0	0	0	0	98.53	19	16.97
331	0	0	0	0	10.95	32	23.33
332	0	0	0	0	0	12	19.09
333	1	0	0	1	0	15	25.45
334	0	0	0	0	21.9	26	33.93
335	0	0	0	0	32.84	22	16.97
336	0	0	0	0	0	31	25.45
337	0	0	0	0	21.9	14	25.45
338	0	0	0	0	0	19	38.17
339	0	0	0	0	21.9	23	36.05
340	0	0	0	0	10.95	20	21.21
341	1	0	0	0	43.79	29	29.69
342	0	0	0	0	0	22	21.21
343	0	0	0	1	10.95	28	12.72
344	0	0	0	0	21.9	20	12.72
345	0	0	0	0	21.9	24	25.45
346	0	0	0	0	43.79	32	33.93
347	0	0	0	0	65.69	12	29.69
348	0	0	0	1	76.64	23	23.33
349	0	0	0	1	21.9	18	33.93
350	0	0	0	0	10.95	17	31.81
351	0	0	0	0	0	27	23.33
352	0	0	0	0	0	22	4.24
353	0	0	0	0	0	22	27.57
354	0	0	0	0	32.84	39	25.45
355	0	0	0	1	10.95	30	33.93
356	0	0	0	0	21.9	29	46.66
357	0	0	0	1	43.79	24	27.57
358	0	0	0	0	32.84	36	14.85
359	0	0	0	0	21.9	26	19.09
360	0	0	0	0	43.79	32	29.69
361	0	0	0	1	10.95	26	25.45
362	0	0	0	0	21.9	37	38.17
363	1	0	0	0	10.95	18	16.97
364	0	0	0	0	10.95	21	21.21
365	0	0	0	0	21.9	26	33.93
366	0	0	0	0	32.84	28	25.45
367	1	0	0	0	10.95	27	14.85
368	0	0	0	0	43.79	17	21.21
369	0	0	0	0	21.9	25	23.33
370	0	0	0	5	0	24	25.45
371	0	0	0	0	10.95	22	29.69
372	0	0	0	0	21.9	23	12.72
373	0	0	0	0	0	16	2.12
374	0	0	0	1	0	29	46.66
375	0	0	0	0	32.84	17	27.57
376	0	0	0	0	21.9	12	4.24
377	0	0	0	0	54.74	15	16.97
378	0	0	1	0	21.9	20	29.69
379	1	0	0	0	32.84	28	33.93
380	1	0	0	1	21.9	26	42.42
381	0	0	0	1	10.95	42	40.3
382	0	0	0	1	32.84	24	29.69
383	1	0	0	0	21.9	26	14.85
384	1	0	0	0	0	34	25.45
385	0	0	0	0	0	22	10.6
386	0	0	0	3	32.84	20	12.72
387	0	0	0	2	87.58	12	40.3
388	0	0	0	2	32.84	14	36.05
389	0	0	0	2	10.95	17	19.09
390	0	0	0	1	21.9	18	16.97
391	0	0	0	3	43.79	27	16.97
392	2	0	0	0	32.84	16	12.72
393	0	0	0	0	21.9	38	27.57
394	0	0	0	2	21.9	25	12.72
395	0	0	0	0	10.95	10	31.81
396	0	0	0	0	10.95	30	21.21
397	0	0	0	0	0	27	38.17
398	0	1	0	0	43.79	27	23.33
399	0	0	0	0	21.9	23	27.57
400	0	0	0	1	10.95	23	27.57
401	0	0	0	0	21.9	37	21.21
402	0	0	0	0	10.95	35	33.93
403	0	0	0	0	10.95	26	42.42
404	1	0	0	1	54.74	21	38.17
405	0	0	0	1	0	14	25.45
406	0	0	0	0	21.9	20	38.17
407	0	0	0	0	43.79	15	14.85
408	0	0	0	0	43.79	26	19.09
409	1	0	0	0	21.9	25	16.97
410	0	0	0	0	10.95	22	36.05
411	0	0	0	1	10.95	13	40.3
412	0	0	0	1	0	20	19.09
413	0	0	0	0	0	22	10.6
414	0	0	0	0	0	17	44.54
415	0	0	0	1	10.95	11	44.54
416	1	0	0	0	21.9	23	12.72
417	0	0	0	0	0	38	10.6
418	0	0	0	0	0	31	33.93
419	0	0	0	0	21.9	17	21.21
420	0	0	0	2	21.9	30	57.26
421	0	0	0	1	21.9	37	57.26
422	0	0	0	0	43.79	36	33.93
423	0	0	0	0	43.79	24	38.17
424	1	0	0	0	21.9	30	25.45
425	0	1	0	0	87.58	27	23.33
426	0	0	0	2	21.9	12	19.09
427	0	0	0	2	54.74	17	16.97
428	0	0	0	0	76.64	30	25.45
429	1	0	0	1	32.84	33	40.3
430	0	0	0	0	43.79	39	27.57
431	0	0	0	1	32.84	33	23.33
432	0	0	0	0	10.95	18	33.93
433	0	0	0	0	10.95	16	19.09
434	0	0	0	0	10.95	29	27.57
435	0	0	0	1	10.95	18	29.69
436	0	0	0	1	21.9	27	23.33
437	0	0	0	0	21.9	31	31.81
438	0	0	0	0	0	19	33.93
439	0	0	0	0	10.95	17	12.72
440	0	0	0	0	0	18	12.72
441	0	1	0	1	10.95	21	21.21
442	0	0	0	0	54.74	36	27.57
443	0	0	0	0	32.84	35	33.93
444	0	0	0	1	0	30	57.26
445	1	0	0	0	0	34	31.81
446	0	0	0	0	65.69	25	23.33
447	0	1	0	0	32.84	24	25.45
448	0	0	0	1	21.9	28	29.69
449	0	1	0	0	10.95	25	23.33
450	0	0	0	0	43.79	34	21.21
451	0	0	0	0	21.9	30	50.9
452	0	0	0	0	10.95	34	38.17
453	0	0	0	1	32.84	28	33.93
454	0	1	0	0	21.9	30	25.45
455	0	0	0	0	21.9	21	31.81
456	0	0	1	0	21.9	21	27.57
457	0	0	0	0	43.79	32	44.54
458	0	0	0	0	43.79	17	29.69
459	0	0	0	0	32.84	28	33.93
460	0	0	0	0	10.95	28	38.17
461	0	0	0	0	0	31	42.42
462	0	0	0	0	43.79	22	48.78
463	0	0	0	1	10.95	19	38.17
464	0	0	0	0	10.95	38	21.21
465	0	0	0	1	54.74	13	36.05
466	0	0	0	0	32.84	21	19.09
467	1	0	0	0	32.84	26	27.57
468	0	0	0	0	10.95	25	38.17
469	0	0	0	0	32.84	26	33.93
470	0	0	0	0	10.95	17	23.33
471	0	0	0	0	76.64	19	29.69
472	0	0	0	0	43.79	25	38.17
473	0	0	0	1	0	29	31.81
474	0	0	0	0	21.9	22	12.72
475	0	0	0	0	43.79	32	27.57
476	0	0	0	0	21.9	24	21.21
477	0	0	0	0	21.9	37	23.33
478	0	0	0	0	54.74	39	46.66
479	1	0	0	0	10.95	31	29.69
480	0	0	0	0	21.9	36	21.21
481	0	0	0	1	32.84	25	19.09
482	0	0	0	0	0	36	14.85
483	0	0	0	0	21.9	13	31.81
484	0	0	0	0	10.95	32	19.09
485	0	0	0	0	10.95	32	25.45
486	0	1	0	1	0	30	25.45
487	0	0	0	1	10.95	29	38.17
488	0	0	0	1	21.9	27	33.93
489	0	0	0	0	10.95	25	27.57
490	0	0	0	0	21.9	16	14.85
491	0	0	0	0	32.84	25	31.81
492	1	1	0	0	21.9	11	21.21
493	0	0	0	1	32.84	17	27.57
494	1	0	0	0	0	18	29.69
495	0	0	0	0	10.95	28	23.33
496	0	0	0	1	10.95	43	31.81
497	0	0	0	0	54.74	18	16.97
498	0	0	0	0	43.79	27	31.81
499	1	0	0	0	76.64	23	33.93
500	0	0	0	0	43.79	31	44.54

## Sheet: Figure 4b
	CPD counts centered on hotspots of variable recurrence (normalized by number of sites)
Position	Rec. >= 15	Rec. >= 12	Rec. >= 5	Rec. >= 5, naked DNA
-21	0.05	0.07	0.07	0.08
-20	0	0.14	0.09	0.07
-19	0.14	0.1	0.07	0.08
-18	0.24	0.17	0.13	0.01
-17	0	0.07	0.09	0.05
-16	0	0.07	0.07	0.09
-15	0.14	0.12	0.09	0.15
-14	0.05	0.02	0.08	0.09
-13	0.24	0.12	0.08	0.07
-12	0.19	0.1	0.06	0.07
-11	0.05	0.05	0.07	0.03
-10	0	0.02	0.05	0.08
-9	0.1	0.07	0.05	0.07
-8	0	0.02	0.04	0.08
-7	0.14	0.14	0.11	0.07
-6	0.24	0.19	0.11	0.04
-5	0	0.05	0.07	0.04
-4	0.05	0.07	0.12	0.06
-3	0	0.05	0.07	0.15
-2	0.1	0.14	0.21	0.23
-1	1.86	1.43	1.16	0.12
0	0.57	0.74	0.71	0.07
1	0.29	0.17	0.19	0.28
2	0.52	0.48	0.43	0.2
3	0.33	0.36	0.36	0.11
4	0.05	0.02	0.13	0
5	0	0.02	0.02	0.07
6	0.19	0.1	0.11	0.04
7	0.05	0.12	0.09	0.04
8	0	0.02	0.06	0.07
9	0	0.02	0.09	0.09
10	0.14	0.07	0.08	0.09
11	0.1	0.12	0.08	0.07
12	0.1	0.19	0.12	0.05
13	0.05	0.07	0.07	0.13
14	0.05	0.05	0.09	0.12
15	0.05	0.05	0.08	0.13
16	0.19	0.17	0.12	0.1
17	0.1	0.07	0.1	0.15
18	0.05	0.02	0.05	0.08
19	0	0.02	0.02	0.05
20	0.1	0.07	0.07	0.05

## Sheet: Figure 4cdef
	CCTTCCG sites					TCTTCCG sites					CTTTCCG sites					TTCCG sites
Position relative TTCCG	Mutations/site	CPDs/site (+ strand)	CPDs/site (- strand)	CPDs/site (+ strand)	CPDs/site (- strand)	Mutations/site	CPDs/site (+ strand)	CPDs/site (- strand)	CPDs/site (+ strand)	CPDs/site (- strand)	Mutations/site	CPDs/site (+ strand)	CPDs/site (- strand)	CPDs/site (+ strand)	CPDs/site (- strand)	Mutations/site	CPDs/site (+ strand)	CPDs/site (- strand)	CPDs/site (+ strand)	CPDs/site (- strand)
-10	0.04	0.02	0.01	0	0.03	0	0.02	0	0	0.07	0.04	0	0	0.16	0	0.12	0.04	0.04	0	0.03
-9	0.04	0.04	0	0.08	0.05	0	0	0.04	0	0.04	0.15	0.04	0	0	0.24	0.06	0.06	0.04	0	0.03
-8	0.06	0.12	0	0	0	0.04	0.07	0	0	0	0.04	0	0	0.08	0.08	0.05	0.05	0.04	0.05	0.08
-7	0.06	0.04	0.04	0	0	0.12	0.04	0.05	0	0.04	0.15	0	0	0	0	0.05	0.09	0.01	0	0.05
-6	0	0.05	0	0.08	0	0.02	0.12	0	0.07	0	0	0	0.04	0	0	0.2	0.04	0.07	0.03	0.1
-5	0.05	0.06	0.02	0.05	0	0.05	0.05	0	0.07	0	0.07	0	0	0.08	0	0.1	0.04	0.07	0	0.03
-4	0.04	0.06	0	0.16	0.03	0.04	0.11	0	0.11	0	0.19	0.11	0	0	0	0.11	0.15	0.01	0.03	0.05
-3	0.15	0.21	0	0.03	0	0.07	0.11	0	0.52	0	0.04	0.15	0	0.08	0	0.06	0.02	0.02	0.03	0
-2	5.6	1.62	0	0.16	0	0.04	2.7	0	0.07	0	10.11	2.63	0	0	0	0.06	0.21	0	0.03	0
-1	6.77	0.05	0	0.08	0	10	0.04	0	0.07	0	0.59	0.15	0	0.47	0	0.3	0.05	0	0.05	0
0	0	0.46	0	0.41	0	0	0.26	0	0.37	0	0	0.37	0	0.39	0	0.01	0.39	0	0.26	0
1	0	0.62	0	0.28	0	0	0.63	0	0.3	0	0	0.59	0	0.08	0	0	0.73	0	0.16	0
2	0.6	0.57	0	0.05	0	1.32	0.32	0	0.11	0	0.81	0.15	0	0	0	6.48	0.46	0	0.03	0
3	0.21	0	0	0	0	0.35	0	0	0	0	0.33	0	0	0	0	0.48	0	0	0	0
4	0	0	0.01	0	0.03	0.05	0	0	0	0	0	0	0	0	0	0	0	0.01	0	0.08
5	0.02	0	0.1	0	0	0.04	0	0.09	0	0	0.07	0	0.04	0	0	0.04	0.04	0.09	0	0.03
6	0	0.01	0.01	0	0	0	0.09	0.11	0	0.07	0	0	0	0.08	0	0.02	0	0	0	0
7	0.05	0.05	0.02	0.13	0	0.02	0.04	0	0	0	0	0.11	0	0.16	0	0.04	0.02	0.04	0.18	0
8	0.09	0.06	0.01	0.08	0.03	0.09	0.02	0.04	0	0	0.07	0.07	0.04	0	0.16	0.12	0.16	0.01	0.16	0
9	0.07	0.01	0.05	0.05	0.08	0.04	0	0.04	0	0.07	0	0	0.04	0	0	0.21	0.05	0.04	0.08	0
10	0.01	0	0.01	0.08	0	0.02	0	0.12	0	0.07	0.04	0	0	0	0	0.1	0.09	0.02	0	0.08

## Sheet: Figure 5a data
Start	End	Type	Normalised_mutations
-500	-481	Expected	2828.86
-500	-481	Melanoma dTTCCG	2665
-500	-481	Melanoma	2705
-500	-481	XPC-/- cSCC	3189.48
-500	-481	XPC-/- cSCC dTTCCG	3158.11
-480	-461	Expected	2836.56
-480	-461	Melanoma dTTCCG	2640
-480	-461	Melanoma	2675
-480	-461	XPC-/- cSCC	3492.74
-480	-461	XPC-/- cSCC dTTCCG	3471.83
-460	-441	Expected	2848.89
-460	-441	Melanoma dTTCCG	2643
-460	-441	Melanoma	2678
-460	-441	XPC-/- cSCC	3424.77
-460	-441	XPC-/- cSCC dTTCCG	3403.85
-440	-421	Expected	2861.22
-440	-421	Melanoma dTTCCG	2655
-440	-421	Melanoma	2730
-440	-421	XPC-/- cSCC	3304.51
-440	-421	XPC-/- cSCC dTTCCG	3246.99
-420	-401	Expected	2863.54
-420	-401	Melanoma dTTCCG	2646
-420	-401	Melanoma	2690
-420	-401	XPC-/- cSCC	3330.65
-420	-401	XPC-/- cSCC dTTCCG	3309.74
-400	-381	Expected	2894.17
-400	-381	Melanoma dTTCCG	2688
-400	-381	Melanoma	2732
-400	-381	XPC-/- cSCC	3362.02
-400	-381	XPC-/- cSCC dTTCCG	3341.11
-380	-361	Expected	2913.28
-380	-361	Melanoma dTTCCG	2671
-380	-361	Melanoma	2740
-380	-361	XPC-/- cSCC	3304.51
-380	-361	XPC-/- cSCC dTTCCG	3246.99
-360	-341	Expected	2915.02
-360	-341	Melanoma dTTCCG	2679
-360	-341	Melanoma	2754
-360	-341	XPC-/- cSCC	3419.54
-360	-341	XPC-/- cSCC dTTCCG	3367.25
-340	-321	Expected	2924.33
-340	-321	Melanoma dTTCCG	2638
-340	-321	Melanoma	2717
-340	-321	XPC-/- cSCC	3330.65
-340	-321	XPC-/- cSCC dTTCCG	3309.74
-320	-301	Expected	2946.47
-320	-301	Melanoma dTTCCG	2762
-320	-301	Melanoma	2834
-320	-301	XPC-/- cSCC	3440.45
-320	-301	XPC-/- cSCC dTTCCG	3414.31
-300	-281	Expected	2957.09
-300	-281	Melanoma dTTCCG	2810
-300	-281	Melanoma	2870
-300	-281	XPC-/- cSCC	3335.88
-300	-281	XPC-/- cSCC dTTCCG	3304.51
-280	-261	Expected	2985.84
-280	-261	Melanoma dTTCCG	2813
-280	-261	Melanoma	2938
-280	-261	XPC-/- cSCC	3043.08
-280	-261	XPC-/- cSCC dTTCCG	3006.48
-260	-241	Expected	2987.5
-260	-241	Melanoma dTTCCG	2884
-260	-241	Melanoma	2960
-260	-241	XPC-/- cSCC	3079.68
-260	-241	XPC-/- cSCC dTTCCG	3006.48
-240	-221	Expected	3007.14
-240	-221	Melanoma dTTCCG	2911
-240	-221	Melanoma	3040
-240	-221	XPC-/- cSCC	3058.76
-240	-221	XPC-/- cSCC dTTCCG	3027.39
-220	-201	Expected	3023
-220	-201	Melanoma dTTCCG	3019
-220	-201	Melanoma	3170
-220	-201	XPC-/- cSCC	3053.53
-220	-201	XPC-/- cSCC dTTCCG	3001.25
-200	-181	Expected	3052.1
-200	-181	Melanoma dTTCCG	2888
-200	-181	Melanoma	3097
-200	-181	XPC-/- cSCC	2996.02
-200	-181	XPC-/- cSCC dTTCCG	2975.1
-180	-161	Expected	3081.95
-180	-161	Melanoma dTTCCG	3177
-180	-161	Melanoma	3333
-180	-161	XPC-/- cSCC	3069.22
-180	-161	XPC-/- cSCC dTTCCG	3043.08
-160	-141	Expected	3098.42
-160	-141	Melanoma dTTCCG	3203
-160	-141	Melanoma	3452
-160	-141	XPC-/- cSCC	3053.53
-160	-141	XPC-/- cSCC dTTCCG	2985.56
-140	-121	Expected	3126.89
-140	-121	Melanoma dTTCCG	3507
-140	-121	Melanoma	3827
-140	-121	XPC-/- cSCC	2865.3
-140	-121	XPC-/- cSCC dTTCCG	2792.1
-120	-101	Expected	3137.16
-120	-101	Melanoma dTTCCG	3714
-120	-101	Melanoma	4210
-120	-101	XPC-/- cSCC	3001.25
-120	-101	XPC-/- cSCC dTTCCG	2948.96
-100	-81	Expected	3182.38
-100	-81	Melanoma dTTCCG	3987
-100	-81	Melanoma	4554
-100	-81	XPC-/- cSCC	3043.08
-100	-81	XPC-/- cSCC dTTCCG	2933.27
-80	-61	Expected	3214.94
-80	-61	Melanoma dTTCCG	4219
-80	-61	Melanoma	4885
-80	-61	XPC-/- cSCC	3330.65
-80	-61	XPC-/- cSCC dTTCCG	3273.14
-60	-41	Expected	3236.23
-60	-41	Melanoma dTTCCG	4430
-60	-41	Melanoma	5356
-60	-41	XPC-/- cSCC	3168.56
-60	-41	XPC-/- cSCC dTTCCG	3069.22
-40	-21	Expected	3184.5
-40	-21	Melanoma dTTCCG	4441
-40	-21	Melanoma	5405
-40	-21	XPC-/- cSCC	3011.7
-40	-21	XPC-/- cSCC dTTCCG	2896.67
-20	-1	Expected	3257.6
-20	-1	Melanoma dTTCCG	4201
-20	-1	Melanoma	5398
-20	-1	XPC-/- cSCC	3356.79
-20	-1	XPC-/- cSCC dTTCCG	3231.31
0	19	Expected	3213.24
0	19	Melanoma dTTCCG	3454
0	19	Melanoma	4510
0	19	XPC-/- cSCC	3173.79
0	19	XPC-/- cSCC dTTCCG	3011.7
20	39	Expected	3278.27
20	39	Melanoma dTTCCG	3100
20	39	Melanoma	3526
20	39	XPC-/- cSCC	3194.71
20	39	XPC-/- cSCC dTTCCG	3126.73
40	59	Expected	3296.49
40	59	Melanoma dTTCCG	2959
40	59	Melanoma	3186
40	59	XPC-/- cSCC	2818.24
40	59	XPC-/- cSCC dTTCCG	2781.64
60	79	Expected	3290.2
60	79	Melanoma dTTCCG	2864
60	79	Melanoma	3040
60	79	XPC-/- cSCC	2928.05
60	79	XPC-/- cSCC dTTCCG	2896.67
80	99	Expected	3285.48
80	99	Melanoma dTTCCG	2873
80	99	Melanoma	3005
80	99	XPC-/- cSCC	2849.62
80	99	XPC-/- cSCC dTTCCG	2802.56
100	119	Expected	3300.49
100	119	Melanoma dTTCCG	2813
100	119	Melanoma	2952
100	119	XPC-/- cSCC	3016.93
100	119	XPC-/- cSCC dTTCCG	2980.33
120	139	Expected	3279.08
120	139	Melanoma dTTCCG	3038
120	139	Melanoma	3165
120	139	XPC-/- cSCC	3058.76
120	139	XPC-/- cSCC dTTCCG	2980.33
140	159	Expected	3272.97
140	159	Melanoma dTTCCG	2869
140	159	Melanoma	2994
140	159	XPC-/- cSCC	2860.07
140	159	XPC-/- cSCC dTTCCG	2833.93
160	179	Expected	3275.33
160	179	Melanoma dTTCCG	2882
160	179	Melanoma	3008
160	179	XPC-/- cSCC	2938.5
160	179	XPC-/- cSCC dTTCCG	2901.9
180	199	Expected	3273.88
180	199	Melanoma dTTCCG	2798
180	199	Melanoma	2929
180	199	XPC-/- cSCC	2818.24
180	199	XPC-/- cSCC dTTCCG	2802.56
200	219	Expected	3291.35
200	219	Melanoma dTTCCG	2889
200	219	Melanoma	3010
200	219	XPC-/- cSCC	2760.73
200	219	XPC-/- cSCC dTTCCG	2666.61
220	239	Expected	3278.36
220	239	Melanoma dTTCCG	2873
220	239	Melanoma	2995
220	239	XPC-/- cSCC	2980.33
220	239	XPC-/- cSCC dTTCCG	2938.5
240	259	Expected	3270.82
240	259	Melanoma dTTCCG	2760
240	259	Melanoma	2881
240	259	XPC-/- cSCC	3048.3
240	259	XPC-/- cSCC dTTCCG	2975.1
260	279	Expected	3257.17
260	279	Melanoma dTTCCG	2799
260	279	Melanoma	2956
260	279	XPC-/- cSCC	2907.13
260	279	XPC-/- cSCC dTTCCG	2865.3
280	299	Expected	3224.29
280	299	Melanoma dTTCCG	2655
280	299	Melanoma	2768
280	299	XPC-/- cSCC	2802.56
280	299	XPC-/- cSCC dTTCCG	2745.04
300	319	Expected	3221.22
300	319	Melanoma dTTCCG	2784
300	319	Melanoma	2893
300	319	XPC-/- cSCC	2593.41
300	319	XPC-/- cSCC dTTCCG	2520.21
320	339	Expected	3221.66
320	339	Melanoma dTTCCG	2699
320	339	Melanoma	2775
320	339	XPC-/- cSCC	3016.93
320	339	XPC-/- cSCC dTTCCG	2996.02
340	359	Expected	3202.68
340	359	Melanoma dTTCCG	2753
340	359	Melanoma	2847
340	359	XPC-/- cSCC	2865.3
340	359	XPC-/- cSCC dTTCCG	2839.16
360	379	Expected	3197.65
360	379	Melanoma dTTCCG	2762
360	379	Melanoma	2842
360	379	XPC-/- cSCC	2875.76
360	379	XPC-/- cSCC dTTCCG	2823.47
380	399	Expected	3176.43
380	399	Melanoma dTTCCG	2768
380	399	Melanoma	2844
380	399	XPC-/- cSCC	2734.59
380	399	XPC-/- cSCC dTTCCG	2697.98
400	419	Expected	3162.21
400	419	Melanoma dTTCCG	2698
400	419	Melanoma	2752
400	419	XPC-/- cSCC	2844.39
400	419	XPC-/- cSCC dTTCCG	2833.93
420	439	Expected	3175.85
420	439	Melanoma dTTCCG	2675
420	439	Melanoma	2737
420	439	XPC-/- cSCC	2703.21
420	439	XPC-/- cSCC dTTCCG	2682.3
440	459	Expected	3142.53
440	459	Melanoma dTTCCG	2588
440	459	Melanoma	2658
440	459	XPC-/- cSCC	3105.82
440	459	XPC-/- cSCC dTTCCG	3074.45
460	479	Expected	3127.81
460	479	Melanoma dTTCCG	2658
460	479	Melanoma	2711
460	479	XPC-/- cSCC	2907.13
460	479	XPC-/- cSCC dTTCCG	2896.67
480	499	Expected	3102.43
480	499	Melanoma dTTCCG	2643
480	499	Melanoma	2720
480	499	XPC-/- cSCC	3304.51
480	499	XPC-/- cSCC dTTCCG	3257.45

[truncated: 2 more sheets: Figure 5b data, Figure 5c data]
